# Supplementary material for: threo-Diethyl 2-ethyl-2-hy­droxy-3-(4-methyl­benzene­sulfonamido)­succinate
Source: Acta Crystallogr Sect E Struct Rep Online. 2011 Jul 30;67(Pt 8):o2181–2. doi: 10.1107/S1600536811029527 (PMC3257162; doi:10.1107/S1600536811029527)
Supplement: Supplementary file 1 [file e-67-o2181-sup1.cif]

##############################################################################
#                                                                            #
# This CIF contains the data in a paper accepted for publication in          #
# Acta Crystallographica Section E. It conforms to the requirements of       #
# Notes for Authors for Acta Crystallographica Section E, and has been       #
# peer reviewed under the auspices of the IUCr Commission on Journals.       #
#                                                                            #
# Full details of the Crystallographic Information File format               #
# are given in the paper "The Crystallographic Information File (CIF):       #
# a New Standard Archive File for Crystallography" by S. R. Hall, F. H.      #
# Allen and I. D. Brown [Acta Cryst. (1991), A47, 655-685].                  #
#                                                                            #
# The current version of the core CIF dictionary is obtainable from          #
# ftp://ftp.iucr.org/pub/cif_core.dic.                                       #
#                                                                            #
# Software is freely available for graphical display of the structure(s)     #
# in this CIF. For information consult the CIF software page                 #
# http://www.iucr.org/resources/cif/software.                                #
#                                                                            #
# This file may be used for bona fide research purposes within the           #
# scientific community so long as proper attribution is given to the journal # 
# article from which it was obtained.                                        #
#                                                                            #
##############################################################################
data_I
_audit_creation_method     SHELXL-97
_chemical_name_systematic
;
<i>threo</i>-Diethyl 2-ethyl-2-hydroxy-3-(4-methylbenzenesulfonamido)succinate
;
_chemical_name_common     ?
_chemical_formula_moiety     'C17 H25 N O7 S'
_chemical_formula_sum     'C17 H25 N O7 S'
_chemical_formula_iupac     'C17 H25 N O7 S'
_chemical_formula_weight     387.44
_chemical_melting_point     ?
_symmetry_cell_setting     triclinic
_symmetry_space_group_name_H-M     'P -1'
_symmetry_space_group_name_Hall     '-P 1'
loop_
    _symmetry_equiv_pos_as_xyz
    'x, y, z'
    '-x, -y, -z'
_cell_length_a     9.5424(3)
_cell_length_b     12.2708(4)
_cell_length_c     18.2427(5)
_cell_angle_alpha     90.800(2)
_cell_angle_beta     91.153(2)
_cell_angle_gamma     112.513(3)
_cell_volume     1972.36(10)
_cell_formula_units_Z     4
_cell_measurement_reflns_used     6999
_cell_measurement_theta_min     4.55
_cell_measurement_theta_max     67.28
_cell_measurement_temperature     173(2)
_exptl_crystal_description     'prism'
_exptl_crystal_colour     colourless
_exptl_crystal_size_max     .27
_exptl_crystal_size_mid     .24
_exptl_crystal_size_min     .12
_exptl_crystal_density_diffrn     1.305
_exptl_crystal_density_meas     ?
_exptl_crystal_density_method     'not measured'
_exptl_crystal_F_000     824
_exptl_absorpt_coefficient_mu     1.788
_exptl_absorpt_correction_type     multi-scan
_exptl_absorpt_process_details
;
(<i>CrysAlis PRO</i>; Agilent, 2010)
;
_exptl_absorpt_correction_T_min     0.10975
_exptl_absorpt_correction_T_max     1.00000
_exptl_special_details
;
<i>CrysAlis PRO</i> (Agilent, 2010);
Empirical absorption correction using spherical harmonics,
implemented in SCALE3 ABSPACK scaling algorithm.
;
_diffrn_ambient_temperature     173(2)
_diffrn_radiation_type     CuK\a
_diffrn_radiation_wavelength     1.54184
_diffrn_radiation_source     'Enhance (Cu) X-ray Source'
_diffrn_radiation_monochromator     graphite
_diffrn_measurement_device_type     'Agilent Xcalibur Sapphire3 Gemini'
_diffrn_measurement_method     \w
_diffrn_detector_area_resol_mean     16.0143
_diffrn_reflns_number     25194
_diffrn_reflns_av_R_equivalents     0.0427
_diffrn_reflns_av_sigmaI/netI     0.0300
_diffrn_reflns_theta_min     4.55
_diffrn_reflns_theta_max     67.28
_diffrn_reflns_theta_full     67.28
_diffrn_measured_fraction_theta_max     0.990
_diffrn_measured_fraction_theta_full     0.990
_diffrn_reflns_limit_h_min     -11
_diffrn_reflns_limit_h_max     11
_diffrn_reflns_limit_k_min     -14
_diffrn_reflns_limit_k_max     14
_diffrn_reflns_limit_l_min     -21
_diffrn_reflns_limit_l_max     21
_diffrn_standards_number     ?
_diffrn_standards_interval_count     ?
_diffrn_standards_interval_time     ?
_diffrn_standards_decay_%     ?
_refine_special_details
;
Refinement of <i>F</i>^2^ against ALL reflections. The weighted <i>R</i>-factor
<i>wR</i> and goodness of fit <i>S</i> are based on <i>F</i>^2^, conventional
<i>R</i>-factors <i>R</i> are based on <i>F</i>, with <i>F</i> set to zero for
negative <i>F</i>^2^. The threshold expression of <i>F</i>^2^ >
\s(<i>F</i>^2^) is used only for calculating <i>R</i>-factors(gt) <i>etc</i>.
and is not relevant to the choice of reflections for refinement.
<i>R</i>-factors based on <i>F</i>^2^ are statistically about twice as large
as those based on <i>F</i>, and <i>R</i>- factors based on ALL data will be
even larger.
;
_reflns_number_total     6999
_reflns_number_gt     6214
_reflns_threshold_expression     I>2\s(I)
_refine_ls_structure_factor_coef     Fsqd
_refine_ls_matrix_type     full
_refine_ls_R_factor_all     0.0443
_refine_ls_R_factor_gt     0.0400
_refine_ls_wR_factor_gt     0.1103
_refine_ls_wR_factor_ref     0.1144
_refine_ls_goodness_of_fit_ref     1.021
_refine_ls_restrained_S_all     1.018
_refine_ls_number_reflns     6999
_refine_ls_number_parameters     527
_refine_ls_number_restraints     81
_refine_ls_hydrogen_treatment     mixed
_refine_ls_weighting_scheme     calc
_refine_ls_weighting_details
         'calc w=1/[\s^2^(Fo^2^)+(0.0660P)^2^+0.4378P] where P=(Fo^2^+2Fc^2^)/3'
_atom_sites_solution_hydrogens     geom
_atom_sites_solution_primary     direct
_atom_sites_solution_secondary     difmap
_refine_ls_shift/su_max     0.001
_refine_ls_shift/su_mean     0.000
_refine_diff_density_max     0.341
_refine_diff_density_min     -0.313
_refine_ls_extinction_method     none
_refine_ls_extinction_coef     ?
loop_
    _atom_type_symbol
    _atom_type_description
    _atom_type_scat_dispersion_real
    _atom_type_scat_dispersion_imag
    _atom_type_scat_source
    'C' 'C' 0.0181 0.0091
                         'International Tables Vol C Tables 4.2.6.8 and 6.1.1.4'
    'H' 'H' 0.0000 0.0000
                         'International Tables Vol C Tables 4.2.6.8 and 6.1.1.4'
    'N' 'N' 0.0311 0.0180
                         'International Tables Vol C Tables 4.2.6.8 and 6.1.1.4'
    'O' 'O' 0.0492 0.0322
                         'International Tables Vol C Tables 4.2.6.8 and 6.1.1.4'
    'S' 'S' 0.3331 0.5567
                         'International Tables Vol C Tables 4.2.6.8 and 6.1.1.4'
_computing_data_collection     '<i>CrysAlis PRO</i> (Agilent, 2010)'
_computing_cell_refinement     '<i>CrysAlis PRO</i> (Agilent, 2010)'
_computing_data_reduction     '<i>CrysAlis PRO</i> (Agilent, 2010)'
_computing_structure_solution     '<i>SHELXS97</i> (Sheldrick, 2008)'
_computing_structure_refinement     '<i>SHELXS97</i>'
_computing_molecular_graphics
     '<i>OLEX2</i> (Dolomanov <i>et al.</i>, 2009) and <i>Jmol</i> (Jmol, 2011)'
_computing_publication_material
;
<i>PLATON</i> (Spek, 2009) and <i>publCIF</i> (Westrip, 2010)
;
loop_
    _atom_site_type_symbol
    _atom_site_label
    _atom_site_fract_x
    _atom_site_fract_y
    _atom_site_fract_z
    _atom_site_U_iso_or_equiv
    _atom_site_adp_type
    _atom_site_calc_flag
    _atom_site_refinement_flags
    _atom_site_occupancy
    _atom_site_symmetry_multiplicity
    _atom_site_disorder_assembly
    _atom_site_disorder_group
    S S11 0.49201(5) 0.41250(4) 0.16266(2) 0.03996(12) Uani d . 1 1 . .
    O O11 0.36355(15) 0.60190(15) 0.33568(7) 0.0597(4) Uani d DU 1 1 . .
    O O21 0.48790(14) 0.69378(11) 0.23799(7) 0.0461(3) Uani d . 1 1 . .
    O O31 0.77622(13) 0.69982(11) 0.32660(7) 0.0436(3) Uani d D 1 1 . .
    H H31 0.852(2) 0.702(2) 0.3077(13) 0.065 Uiso d D 1 1 . .
    O O41 0.90123(14) 0.54137(12) 0.31132(7) 0.0494(3) Uani d . 1 1 A .
    O O51 0.69568(14) 0.39398(11) 0.35277(7) 0.0455(3) Uani d . 1 1 A .
    O O61 0.43567(17) 0.30752(11) 0.20417(8) 0.0552(3) Uani d . 1 1 . .
    O O71 0.57708(15) 0.41810(12) 0.09820(7) 0.0516(3) Uani d . 1 1 . .
    N N11 0.60481(15) 0.51686(13) 0.21844(7) 0.0377(3) Uani d D 1 1 A .
    H H11 0.656(2) 0.5792(15) 0.1966(11) 0.045 Uiso d D 1 1 . .
    C C11 0.46431(18) 0.61992(16) 0.28350(9) 0.0400(4) Uani d . 1 1 A .
    C C21 0.54737(18) 0.53549(15) 0.28902(9) 0.0376(3) Uani d . 1 1 . .
    H H21 0.4746 0.4577 0.3062 0.045 Uiso calc R 1 1 A .
    C C31 0.68397(18) 0.58310(15) 0.34482(9) 0.0379(3) Uani d . 1 1 A .
    C C41 0.77443(19) 0.50450(16) 0.33431(9) 0.0400(4) Uani d . 1 1 . .
    C C51 0.6352(2) 0.58202(18) 0.42443(9) 0.0463(4) Uani d . 1 1 . .
    H H5A1 0.5827 0.6371 0.4301 0.056 Uiso calc R 1 1 A .
    H H5B1 0.5622 0.5019 0.4355 0.056 Uiso calc R 1 1 . .
    C C61 0.7683(2) 0.6170(2) 0.47904(11) 0.0575(5) Uani d . 1 1 A .
    H H6A1 0.8154 0.5588 0.4767 0.086 Uiso calc R 1 1 . .
    H H6B1 0.7321 0.6200 0.5286 0.086 Uiso calc R 1 1 . .
    H H6C1 0.8431 0.6949 0.4670 0.086 Uiso calc R 1 1 . .
    C C7A1 0.2915(6) 0.6916(5) 0.3353(4) 0.0568(13) Uani d PDU 0.66 1 A 1
    H H7A1 0.3701 0.7717 0.3301 0.068 Uiso calc PR 0.66 1 A 1
    H H7B1 0.2179 0.6752 0.2935 0.068 Uiso calc PR 0.66 1 A 1
    C C8A1 0.2124(4) 0.6844(4) 0.40588(19) 0.0621(9) Uani d PDU 0.66 1 A 1
    H H8A1 0.1381 0.6038 0.4117 0.093 Uiso calc PR 0.66 1 A 1
    H H8B1 0.1603 0.7394 0.4056 0.093 Uiso calc PR 0.66 1 A 1
    H H8C1 0.2869 0.7052 0.4467 0.093 Uiso calc PR 0.66 1 A 1
    C C7B1 0.2456(11) 0.6449(11) 0.3313(8) 0.071(3) Uani d PDU 0.34 1 A 2
    H H7C1 0.1489 0.5876 0.3497 0.085 Uiso calc PR 0.34 1 A 2
    H H7D1 0.2295 0.6673 0.2808 0.085 Uiso calc PR 0.34 1 A 2
    C C8B1 0.3134(11) 0.7484(10) 0.3809(5) 0.093(3) Uani d PDU 0.34 1 A 2
    H H8D1 0.3265 0.7224 0.4302 0.139 Uiso calc PR 0.34 1 A 2
    H H8E1 0.2465 0.7922 0.3827 0.139 Uiso calc PR 0.34 1 A 2
    H H8F1 0.4124 0.7996 0.3628 0.139 Uiso calc PR 0.34 1 A 2
    C C91 0.7677(2) 0.30975(18) 0.33901(11) 0.0525(4) Uani d . 1 1 . .
    H H9A1 0.8184 0.3263 0.2913 0.063 Uiso calc R 1 1 A .
    H H9B1 0.6889 0.2287 0.3362 0.063 Uiso calc R 1 1 . .
    C C101 0.8821(3) 0.3172(2) 0.39851(14) 0.0725(7) Uani d . 1 1 A .
    H H10A1 0.9676 0.3936 0.3967 0.109 Uiso calc R 1 1 . .
    H H10B1 0.9188 0.2535 0.3913 0.109 Uiso calc R 1 1 . .
    H H10C1 0.8347 0.3095 0.4463 0.109 Uiso calc R 1 1 . .
    C C111 0.33817(18) 0.45303(14) 0.14075(9) 0.0370(3) Uani d . 1 1 . .
    C C121 0.3501(2) 0.52924(16) 0.08434(9) 0.0423(4) Uani d . 1 1 . .
    H H121 0.4370 0.5551 0.0547 0.051 Uiso calc R 1 1 . .
    C C131 0.2333(2) 0.56743(17) 0.07165(11) 0.0508(4) Uani d . 1 1 . .
    H H131 0.2408 0.6197 0.0327 0.061 Uiso calc R 1 1 . .
    C C141 0.1055(2) 0.53164(17) 0.11419(11) 0.0504(4) Uani d . 1 1 . .
    C C151 0.0970(2) 0.4554(2) 0.17044(12) 0.0573(5) Uani d . 1 1 . .
    H H151 0.0105 0.4301 0.2004 0.069 Uiso calc R 1 1 . .
    C C161 0.2117(2) 0.41539(18) 0.18398(11) 0.0516(4) Uani d . 1 1 . .
    H H161 0.2039 0.3625 0.2226 0.062 Uiso calc R 1 1 . .
    C C171 -0.0214(3) 0.5743(2) 0.10073(16) 0.0741(7) Uani d . 1 1 . .
    H H17A1 -0.1189 0.5069 0.0997 0.111 Uiso calc R 1 1 . .
    H H17B1 -0.0075 0.6141 0.0536 0.111 Uiso calc R 1 1 . .
    H H17C1 -0.0201 0.6298 0.1402 0.111 Uiso calc R 1 1 . .
    S S12 0.84903(5) 1.02772(4) 0.29860(2) 0.04747(13) Uani d . 1 1 . .
    O O12 1.16142(13) 0.94133(13) 0.16081(7) 0.0505(3) Uani d . 1 1 . .
    O O22 1.02729(14) 0.80796(11) 0.24124(7) 0.0470(3) Uani d . 1 1 . .
    O O32 0.71903(13) 0.74485(10) 0.13370(7) 0.0409(3) Uani d D 1 1 B .
    H H32 0.640(2) 0.746(2) 0.1483(13) 0.061 Uiso d D 1 1 . .
    O O42 0.57282(14) 0.88091(13) 0.09183(8) 0.0538(3) Uani d . 1 1 . .
    O O52 0.79035(14) 1.03488(11) 0.07151(8) 0.0486(3) Uani d D 1 1 . .
    O O62 0.8723(2) 1.12985(13) 0.25634(8) 0.0641(4) Uani d . 1 1 . .
    O O72 0.73105(17) 0.98906(16) 0.35091(8) 0.0660(4) Uani d . 1 1 . .
    N N12 0.81369(16) 0.91758(14) 0.24099(8) 0.0403(3) Uani d D 1 1 . .
    H H12 0.781(2) 0.8512(15) 0.2626(11) 0.048 Uiso d D 1 1 . .
    C C12 1.03877(18) 0.88414(15) 0.19833(9) 0.0376(3) Uani d . 1 1 . .
    C C22 0.91316(17) 0.92874(14) 0.17950(9) 0.0353(3) Uani d . 1 1 B .
    H H22 0.9614 1.0140 0.1670 0.042 Uiso calc R 1 1 . .
    C C32 0.81149(17) 0.85996(14) 0.11295(9) 0.0340(3) Uani d . 1 1 . .
    C C42 0.70850(18) 0.92560(15) 0.09133(9) 0.0381(4) Uani d . 1 1 B .
    C C52 0.90368(19) 0.85057(15) 0.04729(9) 0.0389(4) Uani d . 1 1 B .
    H H5A2 0.9816 0.9296 0.0379 0.047 Uiso calc R 1 1 . .
    H H5B2 0.9570 0.7979 0.0597 0.047 Uiso calc R 1 1 . .
    C C62 0.8076(2) 0.8036(2) -0.02228(11) 0.0579(5) Uani d . 1 1 . .
    H H6A2 0.7248 0.7284 -0.0124 0.087 Uiso calc R 1 1 B .
    H H6B2 0.8708 0.7914 -0.0607 0.087 Uiso calc R 1 1 . .
    H H6C2 0.7651 0.8606 -0.0386 0.087 Uiso calc R 1 1 . .
    C C72 1.2928(2) 0.9086(2) 0.17253(11) 0.0564(5) Uani d . 1 1 . .
    H H7A2 1.3525 0.9224 0.1274 0.068 Uiso calc R 1 1 . .
    H H7B2 1.2575 0.8236 0.1836 0.068 Uiso calc R 1 1 . .
    C C82 1.3905(2) 0.9804(2) 0.23496(14) 0.0684(6) Uani d . 1 1 . .
    H H8A2 1.4197 1.0645 0.2253 0.103 Uiso calc R 1 1 . .
    H H8B2 1.4818 0.9626 0.2400 0.103 Uiso calc R 1 1 . .
    H H8C2 1.3339 0.9612 0.2804 0.103 Uiso calc R 1 1 . .
    C C9A2 0.7216(7) 1.1129(6) 0.0412(3) 0.0498(13) Uani d PDU 0.58 1 B 1
    H H9A2 0.6213 1.0660 0.0182 0.060 Uiso calc PR 0.58 1 B 1
    H H9B2 0.7872 1.1633 0.0035 0.060 Uiso calc PR 0.58 1 B 1
    C C10A2 0.7047(8) 1.1870(5) 0.1027(3) 0.0780(14) Uani d PDU 0.58 1 B 1
    H H10A2 0.6370 1.1364 0.1389 0.117 Uiso calc PR 0.58 1 B 1
    H H10B2 0.6617 1.2423 0.0839 0.117 Uiso calc PR 0.58 1 B 1
    H H10C2 0.8044 1.2313 0.1259 0.117 Uiso calc PR 0.58 1 B 1
    C C9B2 0.6878(9) 1.1038(7) 0.0679(5) 0.0497(18) Uani d PD 0.42 1 B 2
    H H9C2 0.6388 1.0954 0.0186 0.060 Uiso calc PR 0.42 1 B 2
    H H9D2 0.6080 1.0760 0.1049 0.060 Uiso calc PR 0.42 1 B 2
    C C10B2 0.7904(7) 1.2279(5) 0.0836(4) 0.0624(15) Uani d PDU 0.42 1 B 2
    H H10D2 0.7326 1.2788 0.0802 0.094 Uiso calc PR 0.42 1 B 2
    H H10E2 0.8714 1.2524 0.0478 0.094 Uiso calc PR 0.42 1 B 2
    H H10F2 0.8351 1.2347 0.1331 0.094 Uiso calc PR 0.42 1 B 2
    C C112 1.0231(2) 1.05241(15) 0.34519(9) 0.0417(4) Uani d . 1 1 . .
    C C122 1.0273(2) 0.98059(18) 0.40217(10) 0.0511(4) Uani d . 1 1 . .
    H H122 0.9382 0.9163 0.4153 0.061 Uiso calc R 1 1 . .
    C C132 1.1631(3) 1.0037(2) 0.43969(11) 0.0589(5) Uani d . 1 1 . .
    H H132 1.1667 0.9545 0.4788 0.071 Uiso calc R 1 1 . .
    C C142 1.2943(2) 1.0971(2) 0.42160(11) 0.0571(5) Uani d . 1 1 . .
    C C152 1.2877(3) 1.1647(2) 0.36312(13) 0.0642(6) Uani d . 1 1 . .
    H H152 1.3773 1.2276 0.3490 0.077 Uiso calc R 1 1 . .
    C C162 1.1536(3) 1.14287(18) 0.32469(12) 0.0576(5) Uani d . 1 1 . .
    H H162 1.1512 1.1900 0.2842 0.069 Uiso calc R 1 1 . .
    C C172 1.4417(3) 1.1235(3) 0.46385(17) 0.0910(9) Uani d . 1 1 . .
    H H17A2 1.4979 1.0804 0.4411 0.137 Uiso calc R 1 1 . .
    H H17B2 1.4202 1.0988 0.5147 0.137 Uiso calc R 1 1 . .
    H H17C2 1.5026 1.2084 0.4632 0.137 Uiso calc R 1 1 . .
loop_
    _atom_site_aniso_label
    _atom_site_aniso_U_33
    S11 0.0390(2)
    O11 0.0453(7)
    O21 0.0516(7)
    O31 0.0483(7)
    O41 0.0538(7)
    O51 0.0473(7)
    O61 0.0598(8)
    O71 0.0453(7)
    N11 0.0351(7)
    C11 0.0372(8)
    C21 0.0343(8)
    C31 0.0363(8)
    C41 0.0329(8)
    C51 0.0371(9)
    C61 0.0392(9)
    C7A1 0.059(3)
    C8A1 0.0539(18)
    C7B1 0.060(5)
    C8B1 0.064(5)
    C91 0.0532(10)
    C101 0.0710(14)
    C111 0.0355(8)
    C121 0.0391(8)
    C131 0.0521(10)
    C141 0.0578(11)
    C151 0.0580(11)
    C161 0.0478(10)
    C171 0.0958(18)
    S12 0.0417(2)
    O12 0.0533(7)
    O22 0.0556(7)
    O32 0.0473(6)
    O42 0.0657(8)
    O52 0.0665(8)
    O62 0.0549(8)
    O72 0.0516(8)
    N12 0.0401(7)
    C12 0.0405(8)
    C22 0.0390(8)
    C32 0.0383(8)
    C42 0.0375(8)
    C52 0.0422(9)
    C62 0.0468(10)
    C72 0.0577(11)
    C82 0.0765(15)
    C9A2 0.058(3)
    C10A2 0.076(3)
    C9B2 0.073(5)
    C10B2 0.088(4)
    C112 0.0374(8)
    C122 0.0469(10)
    C132 0.0451(10)
    C142 0.0493(10)
    C152 0.0713(14)
    C162 0.0568(11)
    C172 0.0807(18)
_geom_special_details
;
All e.s.d.'s (except the e.s.d. in the dihedral angle between two l.s. planes)
are estimated using the full covariance matrix. The cell e.s.d.'s are taken
into account individually in the estimation of e.s.d.'s in distances, angles
and torsion angles; correlations between e.s.d.'s in cell parameters are only
used when they are defined by crystal symmetry. An approximate (isotropic)
treatment of cell e.s.d.'s is used for estimating e.s.d.'s involving l.s.
planes.
;
loop_
    _geom_bond_distance
    _geom_bond_publ_flag
    1.4266(14) ?
    1.4298(13) ?
    1.6425(15) ?
    1.7615(16) ?
    1.326(2) ?
    1.415(11) ?
    1.504(5) ?
    1.197(2) ?
    1.413(2) ?
    0.804(16) ?
    1.205(2) ?
    1.327(2) ?
    1.465(2) ?
    1.458(2) ?
    0.841(15) ?
    1.530(2) ?
    1.557(2) ?
    1.0000 ?
    1.532(2) ?
    1.533(2) ?
    1.519(3) ?
    0.9900 ?
    0.9900 ?
    0.9800 ?
    0.9800 ?
    0.9800 ?
    1.492(7) ?
    0.9900 ?
    0.9900 ?
    0.9800 ?
    0.9800 ?
    0.9800 ?
    1.472(13) ?
    0.9900 ?
    0.9900 ?
    0.9800 ?
    0.9800 ?
    0.9800 ?
    1.501(3) ?
    0.9900 ?
    0.9900 ?
    0.9800 ?
    0.9800 ?
    0.9800 ?
    1.377(2) ?
    1.383(3) ?
    1.381(3) ?
    0.9500 ?
    1.385(3) ?
    0.9500 ?
    1.380(3) ?
    1.510(3) ?
    1.381(3) ?
    0.9500 ?
    0.9500 ?
    0.9800 ?
    0.9800 ?
    0.9800 ?
    1.4266(15) ?
    1.4318(16) ?
    1.6252(15) ?
    1.7675(18) ?
    1.322(2) ?
    1.469(2) ?
    1.202(2) ?
    1.4110(19) ?
    0.813(16) ?
    1.198(2) ?
    1.327(2) ?
    1.461(6) ?
    1.519(7) ?
    1.458(2) ?
    0.855(15) ?
    1.531(2) ?
    1.557(2) ?
    1.0000 ?
    1.529(2) ?
    1.539(2) ?
    1.521(3) ?
    0.9900 ?
    0.9900 ?
    0.9800 ?
    0.9800 ?
    0.9800 ?
    1.498(3) ?
    0.9900 ?
    0.9900 ?
    0.9800 ?
    0.9800 ?
    0.9800 ?
    1.484(8) ?
    0.9900 ?
    0.9900 ?
    0.9800 ?
    0.9800 ?
    0.9800 ?
    1.482(10) ?
    0.9900 ?
    0.9900 ?
    0.9800 ?
    0.9800 ?
    0.9800 ?
    1.376(3) ?
    1.382(3) ?
    1.380(3) ?
    0.9500 ?
    1.385(3) ?
    0.9500 ?
    1.376(3) ?
    1.509(3) ?
    1.377(3) ?
    0.9500 ?
    0.9500 ?
    0.9800 ?
    0.9800 ?
    0.9800 ?
loop_
    _geom_angle_atom_site_label_3
    _geom_angle_site_symmetry_3
    _geom_angle
    _geom_angle_publ_flag
    O71 . 120.91(8) ?
    N11 . 106.45(8) ?
    N11 . 105.62(8) ?
    C111 . 107.85(8) ?
    C111 . 109.08(8) ?
    C111 . 105.98(7) ?
    C7B1 . 122.2(6) ?
    C7A1 . 112.3(3) ?
    C7A1 . 22.5(5) ?
    H31 . 110.7(18) ?
    C91 . 116.00(14) ?
    S11 . 118.55(11) ?
    H11 . 114.8(14) ?
    H11 . 113.0(14) ?
    O11 . 124.05(16) ?
    C21 . 124.23(14) ?
    C21 . 111.71(15) ?
    C11 . 111.84(13) ?
    C31 . 108.01(13) ?
    C31 . 111.30(14) ?
    H21 . 108.5 ?
    H21 . 108.5 ?
    H21 . 108.5 ?
    C51 . 109.13(14) ?
    C41 . 108.78(13) ?
    C41 . 110.99(13) ?
    C21 . 108.75(13) ?
    C21 . 113.07(14) ?
    C21 . 105.98(13) ?
    O51 . 125.60(16) ?
    C31 . 122.53(16) ?
    C31 . 111.87(14) ?
    C31 . 112.68(15) ?
    H5A1 . 109.1 ?
    H5A1 . 109.1 ?
    H5B1 . 109.1 ?
    H5B1 . 109.1 ?
    H5B1 . 107.8 ?
    H6A1 . 109.5 ?
    H6B1 . 109.5 ?
    H6B1 . 109.5 ?
    H6C1 . 109.5 ?
    H6C1 . 109.5 ?
    H6C1 . 109.5 ?
    O11 . 108.3(4) ?
    H7A1 . 110.0 ?
    H7A1 . 110.0 ?
    H7B1 . 110.0 ?
    H7B1 . 110.0 ?
    H7B1 . 108.4 ?
    C8B1 . 98.3(7) ?
    H7C1 . 112.1 ?
    H7C1 . 112.1 ?
    H7D1 . 112.1 ?
    H7D1 . 112.1 ?
    H7D1 . 109.7 ?
    H8D1 . 109.5 ?
    H8E1 . 109.5 ?
    H8E1 . 109.5 ?
    H8F1 . 109.5 ?
    H8F1 . 109.5 ?
    H8F1 . 109.5 ?
    C101 . 111.26(16) ?
    H9A1 . 109.4 ?
    H9A1 . 109.4 ?
    H9B1 . 109.4 ?
    H9B1 . 109.4 ?
    H9B1 . 108.0 ?
    H10A1 . 109.5 ?
    H10B1 . 109.5 ?
    H10B1 . 109.5 ?
    H10C1 . 109.5 ?
    H10C1 . 109.5 ?
    H10C1 . 109.5 ?
    C161 . 120.69(16) ?
    S11 . 119.56(13) ?
    S11 . 119.56(13) ?
    C131 . 118.78(17) ?
    H121 . 120.6 ?
    H121 . 120.6 ?
    C141 . 121.85(18) ?
    H131 . 119.1 ?
    H131 . 119.1 ?
    C131 . 118.05(17) ?
    C171 . 120.1(2) ?
    C171 . 121.8(2) ?
    C161 . 121.24(18) ?
    H151 . 119.4 ?
    H151 . 119.4 ?
    C111 . 119.39(18) ?
    H161 . 120.3 ?
    H161 . 120.3 ?
    H17A1 . 109.5 ?
    H17B1 . 109.5 ?
    H17B1 . 109.5 ?
    H17C1 . 109.5 ?
    H17C1 . 109.5 ?
    H17C1 . 109.5 ?
    O72 . 120.70(10) ?
    N12 . 107.00(8) ?
    N12 . 105.77(9) ?
    C112 . 106.58(9) ?
    C112 . 107.99(9) ?
    C112 . 108.32(8) ?
    C72 . 117.23(14) ?
    H32 . 108.2(17) ?
    C9A2 . 122.5(3) ?
    C9B2 . 108.6(4) ?
    C9B2 . 22.2(3) ?
    S12 . 119.77(12) ?
    H12 . 116.9(14) ?
    H12 . 111.8(14) ?
    O12 . 124.87(15) ?
    C22 . 124.70(14) ?
    C22 . 110.43(13) ?
    C12 . 111.69(13) ?
    C32 . 107.26(12) ?
    C32 . 112.26(13) ?
    H22 . 108.5 ?
    H22 . 108.5 ?
    H22 . 108.5 ?
    C52 . 108.40(13) ?
    C42 . 108.55(12) ?
    C42 . 109.96(13) ?
    C22 . 109.83(12) ?
    C22 . 112.77(13) ?
    C22 . 107.27(12) ?
    O52 . 125.97(16) ?
    C32 . 123.10(16) ?
    C32 . 110.92(13) ?
    C32 . 113.37(14) ?
    H5A2 . 108.9 ?
    H5A2 . 108.9 ?
    H5B2 . 108.9 ?
    H5B2 . 108.9 ?
    H5B2 . 107.7 ?
    H6A2 . 109.5 ?
    H6B2 . 109.5 ?
    H6B2 . 109.5 ?
    H6C2 . 109.5 ?
    H6C2 . 109.5 ?
    H6C2 . 109.5 ?
    C82 . 109.90(17) ?
    H7A2 . 109.7 ?
    H7A2 . 109.7 ?
    H7B2 . 109.7 ?
    H7B2 . 109.7 ?
    H7B2 . 108.2 ?
    H8A2 . 109.5 ?
    H8B2 . 109.5 ?
    H8B2 . 109.5 ?
    H8C2 . 109.5 ?
    H8C2 . 109.5 ?
    H8C2 . 109.5 ?
    C10A2 . 107.4(4) ?
    H9A2 . 110.2 ?
    H9A2 . 110.2 ?
    H9B2 . 110.2 ?
    H9B2 . 110.2 ?
    H9B2 . 108.5 ?
    O52 . 104.7(6) ?
    H9C2 . 110.8 ?
    H9C2 . 110.8 ?
    H9D2 . 110.8 ?
    H9D2 . 110.8 ?
    H9D2 . 108.9 ?
    H10D2 . 109.5 ?
    H10E2 . 109.5 ?
    H10E2 . 109.5 ?
    H10F2 . 109.5 ?
    H10F2 . 109.5 ?
    H10F2 . 109.5 ?
    C122 . 120.33(18) ?
    S12 . 119.98(14) ?
    S12 . 119.69(15) ?
    C112 . 118.94(19) ?
    H122 . 120.5 ?
    H122 . 120.5 ?
    C142 . 121.50(19) ?
    H132 . 119.3 ?
    H132 . 119.3 ?
    C132 . 118.2(2) ?
    C172 . 120.5(2) ?
    C172 . 121.3(2) ?
    C162 . 121.2(2) ?
    H152 . 119.4 ?
    H152 . 119.4 ?
    C152 . 119.70(18) ?
    H162 . 120.2 ?
    H162 . 120.2 ?
    H17A2 . 109.5 ?
    H17B2 . 109.5 ?
    H17B2 . 109.5 ?
    H17C2 . 109.5 ?
    H17C2 . 109.5 ?
    H17C2 . 109.5 ?
loop_
    _geom_torsion_atom_site_label_3
    _geom_torsion_atom_site_label_4
    _geom_torsion_site_symmetry_3
    _geom_torsion_site_symmetry_4
    _geom_torsion
    _geom_torsion_publ_flag
    N11 C21 . . -52.11(14) ?
    N11 C21 . . 178.20(12) ?
    N11 C21 . . 62.54(13) ?
    C11 O21 . . 17.8(6) ?
    C11 O21 . . -4.9(3) ?
    C11 C21 . . -162.6(5) ?
    C11 C21 . . 174.6(3) ?
    C21 C11 . . -86.97(16) ?
    C21 C31 . . 150.22(11) ?
    C21 N11 . . -25.6(2) ?
    C21 N11 . . 154.86(15) ?
    C21 C31 . . 95.31(19) ?
    C21 C31 . . -84.23(17) ?
    C31 O31 . . 70.63(16) ?
    C31 O31 . . -52.50(17) ?
    C31 C51 . . -167.99(14) ?
    C31 C51 . . 68.88(18) ?
    C31 C41 . . -46.18(17) ?
    C31 C41 . . -169.31(13) ?
    C41 O41 . . -4.2(2) ?
    C41 C31 . . 175.19(14) ?
    C41 O41 . . -2.6(2) ?
    C41 O41 . . -122.64(18) ?
    C41 O41 . . 114.22(17) ?
    C41 O51 . . 178.02(13) ?
    C41 O51 . . 57.93(18) ?
    C41 O51 . . -65.20(16) ?
    C51 C61 . . -64.5(2) ?
    C51 C61 . . 55.4(2) ?
    C51 C61 . . 174.30(16) ?
    C7A1 C8A1 . . -165.5(3) ?
    C7A1 C8A1 . . 73(2) ?
    C7B1 C8B1 . . -101.3(9) ?
    C7B1 C8B1 . . -31.9(14) ?
    C91 C101 . . 80.6(2) ?
    C111 C121 . . -161.28(14) ?
    C111 C121 . . -28.25(16) ?
    C111 C121 . . 85.03(15) ?
    C111 C161 . . 23.77(17) ?
    C111 C161 . . 156.80(15) ?
    C111 C161 . . -89.92(16) ?
    C121 C131 . . 0.0(3) ?
    C121 C131 . . -174.93(14) ?
    C131 C141 . . 0.3(3) ?
    C141 C151 . . -0.1(3) ?
    C141 C171 . . 179.41(18) ?
    C151 C161 . . -0.3(3) ?
    C151 C161 . . -179.8(2) ?
    C161 C111 . . 0.5(3) ?
    C161 C151 . . -0.4(3) ?
    C161 C151 . . 174.53(15) ?
    N12 C22 . . 49.44(15) ?
    N12 C22 . . 179.32(12) ?
    N12 C22 . . -65.12(14) ?
    C12 O22 . . 0.2(3) ?
    C12 C22 . . -179.84(15) ?
    C22 C12 . . 92.68(15) ?
    C22 C32 . . -143.93(11) ?
    C22 N12 . . 29.4(2) ?
    C22 N12 . . -150.56(14) ?
    C22 C32 . . -91.1(2) ?
    C22 C32 . . 88.93(17) ?
    C32 O32 . . -51.41(16) ?
    C32 O32 . . 71.63(16) ?
    C32 C52 . . -172.42(13) ?
    C32 C52 . . -49.38(17) ?
    C32 C42 . . 66.37(15) ?
    C32 C42 . . -170.59(13) ?
    C42 O42 . . -5.3(4) ?
    C42 O42 . . 14.0(4) ?
    C42 C32 . . 173.6(3) ?
    C42 C32 . . -167.1(4) ?
    C42 O42 . . -1.3(2) ?
    C42 O42 . . 117.17(18) ?
    C42 O42 . . -119.87(17) ?
    C42 O52 . . 179.80(13) ?
    C42 O52 . . -61.77(17) ?
    C42 O52 . . 61.19(16) ?
    C52 C62 . . 68.54(18) ?
    C52 C62 . . -49.98(19) ?
    C52 C62 . . -169.64(15) ?
    C72 C82 . . -88.6(2) ?
    C9A2 C10A2 . . 95.3(5) ?
    C9A2 C10A2 . . 39.3(12) ?
    C9B2 C10B2 . . 152.0(5) ?
    C9B2 C10B2 . . -75.6(14) ?
    C112 C162 . . -13.71(18) ?
    C112 C162 . . -144.77(17) ?
    C112 C162 . . 101.13(17) ?
    C112 C122 . . 166.24(15) ?
    C112 C122 . . 35.18(18) ?
    C112 C122 . . -78.92(16) ?
    C122 C132 . . 2.3(3) ?
    C122 C132 . . -177.69(16) ?
    C132 C142 . . 0.2(3) ?
    C142 C152 . . -2.2(3) ?
    C142 C172 . . 178.7(2) ?
    C152 C162 . . 1.9(4) ?
    C152 C162 . . -179.0(2) ?
    C162 C152 . . -2.6(3) ?
    C162 C152 . . 177.35(18) ?
    C162 C112 . . 0.5(4) ?
    H11 C21 . . 140.2(12) ?
    H12 C22 . . -143.3(13) ?
loop_
    _geom_hbond_atom_site_label_D
    _geom_hbond_atom_site_label_H
    _geom_hbond_atom_site_label_A
    _geom_hbond_site_symmetry_A
    _geom_hbond_distance_DH
    _geom_hbond_distance_HA
    _geom_hbond_distance_DA
    _geom_hbond_angle_DHA
    N11 H11 O32 . 0.844(15) 2.229(16) 3.0426(18) 161.9(19)
    O31 H31 O22 . 0.804(16) 2.10(2) 2.7747(17) 142(2)
    N12 H12 O31 . 0.857(15) 2.194(16) 3.019(2) 161(2)
    O32 H32 O21 . 0.813(16) 2.145(19) 2.8321(17) 142(2)
_iucr_refine_instructions_details
;
TITL vr4 - SHELXL
CELL  1.54184    9.5424   12.2708   18.2427    90.800    91.153   112.513
ZERR  4           0.0003    0.0004    0.0005     0.002     0.002     0.003
LATT   1
SFAC  C   H   N   O   S
UNIT   68  100   4  28   4
TEMP -100
L.S. 20
FMAP 2
PLAN -20
ACTA
BOND $H
HTAB
HTAB N11 O32
HTAB O31 O22
HTAB N12 O31
HTAB O32 O21
CONF
CONF S11 N11  H11 C21
CONF S12 N12  H12 C22
DFIX 0.88 0.02 N11 H11 N12 H12
DFIX 0.82 0.02 O31 H31 O32 H32
WGHT    0.066000    0.437800
FVAR       5.00295
RESI MOL 1
S1    5    0.492006    0.412504    0.162655    11.00000    0.04417    0.04069 =
         0.03896   -0.00119   -0.00107    0.02082
O1    4    0.363553    0.601901    0.335680    11.00000    0.04640    0.10036 =
         0.04527    0.01358    0.01349    0.04149
O2    4    0.487897    0.693782    0.237992    11.00000    0.04245    0.04797 =
         0.05160    0.00586    0.00819    0.02112
O3    4    0.776216    0.699823    0.326602    11.00000    0.03537    0.04491 =
         0.04834    0.00381    0.00308    0.01288
H3    2    0.852461    0.701845    0.307656    11.00000   -1.50000
O4    4    0.901235    0.541373    0.311325    11.00000    0.03801    0.05939 =
         0.05379    0.00515    0.00457    0.02184
O5    4    0.695675    0.393984    0.352770    11.00000    0.04426    0.04726 =
         0.04725    0.00432    0.00491    0.01990
O6    4    0.435669    0.307524    0.204171    11.00000    0.06639    0.04036 =
         0.05982    0.00378   -0.00820    0.02182
O7    4    0.577079    0.418096    0.098202    11.00000    0.05410    0.06547 =
         0.04525   -0.00982   -0.00032    0.03467
N1    3    0.604814    0.516864    0.218436    11.00000    0.03505    0.04362 =
         0.03505    0.00288    0.00400    0.01566
H1    2    0.656100    0.579158    0.196635    11.00000   -1.20000
C1    1    0.464311    0.619920    0.283500    11.00000    0.02982    0.05210 =
         0.03723   -0.00168    0.00265    0.01474
C2    1    0.547366    0.535493    0.289015    11.00000    0.03309    0.04401 =
         0.03431    0.00406    0.00482    0.01296
AFIX  13
H2    2    0.474630    0.457742    0.306179    11.00000   -1.20000
AFIX   0
C3    1    0.683969    0.583105    0.344821    11.00000    0.03379    0.04297 =
         0.03635    0.00414    0.00345    0.01372
C4    1    0.774432    0.504499    0.334312    11.00000    0.03700    0.05048 =
         0.03295    0.00232    0.00030    0.01734
C5    1    0.635245    0.582018    0.424426    11.00000    0.04426    0.05977 =
         0.03713   -0.00036    0.00379    0.02255
AFIX  23
H5A   2    0.582681    0.637150    0.430138    11.00000   -1.20000
H5B   2    0.562226    0.501886    0.435547    11.00000   -1.20000
AFIX   0
C6    1    0.768256    0.617035    0.479039    11.00000    0.05696    0.07675 =
         0.03924   -0.00288   -0.00428    0.02665
AFIX 137
H6A   2    0.815383    0.558817    0.476670    11.00000   -1.50000
H6B   2    0.732100    0.619982    0.528643    11.00000   -1.50000
H6C   2    0.843091    0.694898    0.467036    11.00000   -1.50000
REM =====================des ethyl======================
SADI 0.02 O1 C7A O1 C7B
SADI 0.02 C7A C8A C7B C8B
SIMU O1 C7A C8A C7B C8B
DELU O1 C7A C8A C7B C8B
AFIX   0
PART 1
C7A   1    0.291492    0.691580    0.335314    10.65738    0.04344    0.08060 =
         0.05932    0.00287    0.01130    0.03771
AFIX  23
H7A   2    0.370128    0.771740    0.330057    10.65738   -1.20000
H7B   2    0.217915    0.675173    0.293542    10.65738   -1.20000
AFIX   0
C8A   1    0.212404    0.684357    0.405876    10.65738    0.04735    0.08991 =
         0.05387   -0.01986    0.00165    0.03254
AFIX 137
H8A   2    0.138096    0.603797    0.411686    10.65738   -1.50000
H8B   2    0.160254    0.739360    0.405569    10.65738   -1.50000
H8C   2    0.286908    0.705169    0.446729    10.65738   -1.50000
AFIX   0
PART 2
C7B   1    0.245604    0.644855    0.331289    10.34262    0.02720    0.12706 =
         0.05956   -0.00025    0.00195    0.03071
AFIX  23
H7C   2    0.148926    0.587576    0.349677    10.34262   -1.20000
H7D   2    0.229522    0.667289    0.280839    10.34262   -1.20000
AFIX   0
C8B   1    0.313437    0.748404    0.380892    10.34262    0.10138    0.14753 =
         0.06353   -0.02302    0.00354    0.08697
AFIX 137
H8D   2    0.326548    0.722351    0.430179    10.34262   -1.50000
H8E   2    0.246497    0.792156    0.382748    10.34262   -1.50000
H8F   2    0.412427    0.799642    0.362773    10.34262   -1.50000
AFIX   0
PART 0
REM =====================des ethyl======================
C9    1    0.767654    0.309751    0.339006    11.00000    0.05941    0.05104 =
         0.05318   -0.00249   -0.00032    0.02819
AFIX  23
H9A   2    0.818390    0.326348    0.291287    11.00000   -1.20000
H9B   2    0.688941    0.228748    0.336175    11.00000   -1.20000
AFIX   0
C10   1    0.882127    0.317239    0.398509    11.00000    0.09166    0.07234 =
         0.07095   -0.01082   -0.02241    0.05235
AFIX 137
H10A  2    0.967606    0.393562    0.396736    11.00000   -1.50000
H10B  2    0.918832    0.253501    0.391312    11.00000   -1.50000
H10C  2    0.834688    0.309545    0.446331    11.00000   -1.50000
AFIX   0
C11   1    0.338172    0.453030    0.140746    11.00000    0.03650    0.03809 =
         0.03553   -0.00282   -0.00090    0.01361
C12   1    0.350064    0.529239    0.084341    11.00000    0.04205    0.04587 =
         0.03906    0.00382    0.00352    0.01681
AFIX  43
H12   2    0.436998    0.555068    0.054701    11.00000   -1.20000
AFIX   0
C13   1    0.233289    0.567431    0.071654    11.00000    0.05443    0.04870 =
         0.05213    0.00193   -0.00599    0.02333
AFIX  43
H13   2    0.240795    0.619719    0.032658    11.00000   -1.20000
AFIX   0
C14   1    0.105536    0.531641    0.114187    11.00000    0.04362    0.05222 =
         0.05783   -0.01710   -0.01070    0.02242
C15   1    0.096993    0.455443    0.170437    11.00000    0.03685    0.07363 =
         0.05797   -0.00253    0.00777    0.01721
AFIX  43
H15   2    0.010529    0.430091    0.200393    11.00000   -1.20000
AFIX   0
C16   1    0.211724    0.415387    0.183979    11.00000    0.04455    0.05772 =
         0.04776    0.01177    0.00595    0.01355
AFIX  43
H16   2    0.203897    0.362456    0.222635    11.00000   -1.20000
AFIX   0
C17   1   -0.021398    0.574339    0.100734    11.00000    0.05939    0.07895 =
         0.09576   -0.02519   -0.01715    0.04162
AFIX 137
H17A  2   -0.118913    0.506883    0.099672    11.00000   -1.50000
H17B  2   -0.007536    0.614057    0.053628    11.00000   -1.50000
H17C  2   -0.020137    0.629792    0.140169    11.00000   -1.50000
REM ================================RESI MOL 2==================================
RESI MOL 2
AFIX   0
S1    5    0.849034    1.027719    0.298600    11.00000    0.05377    0.05881 =
         0.04168   -0.00783   -0.00150    0.03523
O1    4    1.161423    0.941335    0.160813    11.00000    0.03069    0.07105 =
         0.05334    0.01687    0.00782    0.02275
O2    4    1.027294    0.807962    0.241245    11.00000    0.04096    0.05041 =
         0.05556    0.01219    0.00637    0.02336
O3    4    0.719027    0.744848    0.133697    11.00000    0.03467    0.03844 =
         0.04727    0.00577    0.00800    0.01101
H3    2    0.639729    0.746128    0.148318    11.00000   -1.50000
O4    4    0.572818    0.880905    0.091832    11.00000    0.03343    0.06661 =
         0.06566    0.00156    0.00210    0.02386
O5    4    0.790348    1.034881    0.071510    11.00000    0.04498    0.03963 =
         0.06653    0.00059   -0.00959    0.02275
O6    4    0.872282    1.129855    0.256342    11.00000    0.09511    0.06346 =
         0.05487   -0.00971   -0.01317    0.05492
O7    4    0.731051    0.989062    0.350909    11.00000    0.05859    0.10006 =
         0.05159   -0.01563    0.00580    0.04443
N1    3    0.813693    0.917580    0.240993    11.00000    0.03607    0.04741 =
         0.04010   -0.00181    0.00498    0.01896
H1    2    0.780996    0.851209    0.262591    11.00000   -1.20000
C1    1    1.038774    0.884140    0.198332    11.00000    0.03119    0.04211 =
         0.04054    0.00072    0.00314    0.01523
C2    1    0.913158    0.928738    0.179504    11.00000    0.03051    0.03862 =
         0.03904    0.00216    0.00412    0.01568
AFIX  13
H2    2    0.961446    1.013985    0.167038    11.00000   -1.20000
AFIX   0
C3    1    0.811492    0.859962    0.112951    11.00000    0.03044    0.03399 =
         0.03829    0.00251    0.00463    0.01300
C4    1    0.708503    0.925601    0.091330    11.00000    0.03514    0.04461 =
         0.03745   -0.00443    0.00047    0.01868
C5    1    0.903675    0.850574    0.047289    11.00000    0.03949    0.03859 =
         0.04223    0.00131    0.00759    0.01855
AFIX  23
H5A   2    0.981578    0.929607    0.037906    11.00000   -1.20000
H5B   2    0.957043    0.797874    0.059658    11.00000   -1.20000
AFIX   0
C6    1    0.807552    0.803566   -0.022283    11.00000    0.05530    0.06332 =
         0.04680   -0.01290    0.00762    0.01366
AFIX 137
H6A   2    0.724762    0.728378   -0.012357    11.00000   -1.50000
H6B   2    0.870806    0.791430   -0.060692    11.00000   -1.50000
H6C   2    0.765140    0.860597   -0.038637    11.00000   -1.50000
AFIX   0
C7    1    1.292788    0.908557    0.172526    11.00000    0.03305    0.08713 =
         0.05771    0.00613    0.00674    0.03214
AFIX  23
H7A   2    1.352533    0.922416    0.127402    11.00000   -1.20000
H7B   2    1.257544    0.823622    0.183572    11.00000   -1.20000
AFIX   0
C8    1    1.390487    0.980427    0.234962    11.00000    0.04314    0.09009 =
         0.07651    0.00210   -0.00620    0.03101
AFIX 137
H8A   2    1.419683    1.064521    0.225304    11.00000   -1.50000
H8B   2    1.481844    0.962552    0.240038    11.00000   -1.50000
H8C   2    1.333853    0.961226    0.280392    11.00000   -1.50000
AFIX   0
REM =====================des methyl======================
SADI 0.02 O5 C9A O5 C9B
SADI 0.02 C9A C10A C9B C10B
SIMU 05 C9A C10A C9A C10B
DELU 05 C9A C10A C9A C10B
PART 1
C9A   1    0.721623    1.112945    0.041210    10.58341    0.04420    0.05591 =
         0.05822    0.01051    0.00377    0.02883
AFIX  23
H9A   2    0.621250    1.066005    0.018188    10.58341   -1.20000
H9B   2    0.787151    1.163314    0.003477    10.58341   -1.20000
AFIX   0
C10A  1    0.704742    1.187011    0.102702    10.58341    0.11358    0.07069 =
         0.07561    0.00962    0.01312    0.06351
AFIX 137
H10A  2    0.637018    1.136390    0.138885    10.58341   -1.50000
H10B  2    0.661684    1.242275    0.083910    10.58341   -1.50000
H10C  2    0.804374    1.231292    0.125927    10.58341   -1.50000
AFIX   0
PART 2
C9B   1    0.687826    1.103769    0.067872    10.41659    0.04564    0.04322 =
         0.07300    0.00965    0.00137    0.03093
AFIX  23
H9C   2    0.638827    1.095350    0.018620    10.41659   -1.20000
H9D   2    0.608024    1.075974    0.104874    10.41659   -1.20000
AFIX   0
C10B  1    0.790428    1.227921    0.083591    10.41659    0.06880    0.04055 =
         0.08800    0.01292    0.00792    0.03169
AFIX 137
H10D  2    0.732644    1.278774    0.080221    10.41659   -1.50000
H10E  2    0.871361    1.252361    0.047829    10.41659   -1.50000
H10F  2    0.835130    1.234731    0.133120    10.41659   -1.50000
AFIX   0
PART 0
REM =====================des ethyl======================
C11   1    1.023112    1.052406    0.345192    11.00000    0.04883    0.04188 =
         0.03738   -0.00258    0.00041    0.02097
C12   1    1.027321    0.980592    0.402173    11.00000    0.05280    0.04969 =
         0.04695    0.00801    0.00331    0.01487
AFIX  43
H12   2    0.938185    0.916339    0.415314    11.00000   -1.20000
AFIX   0
C13   1    1.163121    1.003714    0.439693    11.00000    0.06562    0.06821 =
         0.04512    0.01227   -0.00106    0.02776
AFIX  43
H13   2    1.166656    0.954454    0.478813    11.00000   -1.20000
AFIX   0
C14   1    1.294302    1.097076    0.421605    11.00000    0.05366    0.06572 =
         0.04925   -0.00413   -0.00272    0.02026
C15   1    1.287681    1.164706    0.363123    11.00000    0.05459    0.05393 =
         0.07130    0.00903    0.00140    0.00639
AFIX  43
H15   2    1.377274    1.227633    0.348991    11.00000   -1.20000
AFIX   0
C16   1    1.153585    1.142874    0.324686    11.00000    0.06428    0.04779 =
         0.05678    0.01403    0.00024    0.01682
AFIX  43
H16   2    1.151159    1.190047    0.284204    11.00000   -1.20000
AFIX   0
C17   1    1.441665    1.123486    0.463846    11.00000    0.06478    0.11903 =
         0.08067    0.00168   -0.01780    0.02666
AFIX 137
H17A  2    1.497917    1.080374    0.441105    11.00000   -1.50000
H17B  2    1.420237    1.098837    0.514652    11.00000   -1.50000
H17C  2    1.502552    1.208401    0.463218    11.00000   -1.50000
HKLF 4
REM  vr4 - SHELXL
REM R1 =  0.0400 for   6214 Fo > 4sig(Fo)  and  0.0443 for all   6999 data
REM    527 parameters refined using     81 restraints
END
WGHT      0.0660      0.4394
REM Highest difference peak  0.341,  deepest hole -0.313,  1-sigma level  0.044
Q1    1   0.9392  1.0409  0.3236  11.00000  0.05    0.34
Q2    1   0.4094  0.4348  0.1506  11.00000  0.05    0.34
Q3    1   0.8708  0.9008  0.1444  11.00000  0.05    0.26
Q4    1   0.5492  0.4750  0.1954  11.00000  0.05    0.25
Q5    1   0.3344  0.5298  0.3344  11.00000  0.05    0.23
Q6    1   0.6109  0.5631  0.3190  11.00000  0.05    0.23
Q7    1   0.8569  0.8641  0.0817  11.00000  0.05    0.22
Q8    1   0.7691  0.8929  0.1071  11.00000  0.05    0.22
Q9    1   0.9633  0.9024  0.1856  11.00000  0.05    0.21
Q10   1   0.6517  0.5843  0.3829  11.00000  0.05    0.20
Q11   1   0.1150  0.4019  0.1671  11.00000  0.05    0.19
Q12   1   0.8945  0.3654  0.4355  11.00000  0.05    0.18
Q13   1   0.5779  0.5215  0.2514  11.00000  0.05    0.18
Q14   1   0.8579  0.8326  0.0139  11.00000  0.05    0.16
Q15   1   0.7052  1.0983 -0.0102  11.00000  0.05    0.16
Q16   1   1.0010  1.0286  0.3745  11.00000  0.05    0.15
Q17   1   0.8073  1.1348  0.2367  11.00000  0.05    0.15
Q18   1   0.1850  0.3367  0.1861  11.00000  0.05    0.15
Q19   1   0.7369  0.7454  0.1792  11.00000  0.05    0.15
Q20   1   0.1566  0.6031  0.3048  11.00000  0.05    0.14
;
data_global
_journal_date_recd_electronic     2011-07-11
_journal_date_accepted     2011-07-21
_journal_name_full     'Acta Crystallographica, Section E'
_journal_year     2011
_journal_volume     67
_journal_issue      8
_journal_page_first     o2181
_journal_page_last     o2182
_journal_paper_category     QO
_journal_coeditor_code     DN2708
_publ_contact_author_name     'Arie van der Lee'
_publ_contact_author_address
;
Institut Europ\'een des Membranes
Universit\'e de Montpellier II
34000 Montpellier.
;
_publ_contact_author_email     avderlee@univ-montp2.fr
_publ_contact_author_fax     "33 (0)4 67 14 91 19"
_publ_contact_author_phone     "33 (0)4 67 14 91 35"
_publ_section_title
;
<i>threo</i>-Diethyl 2-ethyl-2-hydroxy-3-(4-methylbenzenesulfonamido)succinate
;
loop_
    _publ_author_name
    _publ_author_footnote
    _publ_author_address
    'Mekki, Sofiane' .
;
Laboratoire de Synth\`ese Organique Appliqu\'ee ,
Universit\'e d'Oran Es-S\'enia,
D\'epartement de Chimie,
BP 1524,
El M\'enouer,
Oran 31000,
Algeria
;
    'Rolland, Val\'erie' .
;
Institut des Biomol\'ecules Max Mousseron,
UMR 5247, CNRS, UM2, UM1,
Place E. Bataillon,
34095 Montpellier
Cedex 5,
France
;
    'Lee, Arie van der' .
;
Institut Europ\'een des Membranes
Universit\'e de Montpellier II
34000 Montpellier,
France
;
    'Rolland, Marc' .
;
Institut Europ\'een des Membranes
Universit\'e de Montpellier II
34000 Montpellier,
France
;
