# Supplementary material for: threo-Diethyl 2-ethyl-2-hy­droxy-3-(4-methyl­benzene­sulfonamido)­succinate
Source: Acta Crystallogr Sect E Struct Rep Online. 2011 Jul 30;67(Pt 8):o2181–2. doi: 10.1107/S1600536811029527 (PMC3257162; doi:10.1107/S1600536811029527)
Supplement: Supplementary file 2 [file e-67-o2181-Isup2.hkl]

# 
# h,k,l, Fc-squared, Fo-squared, sigma(Fo-squared) and status flag 
# 
data_I
_shelx_title ' vr4 - SHELXL' 
_shelx_refln_list_code          4 
_shelx_F_calc_maximum      210.38 
_exptl_crystal_F_000       824.00 
_reflns_d_resolution_high  0.8358 
 
loop_ 
 _symmetry_equiv_pos_as_xyz 
 'x, y, z' 
 '-x, -y, -z' 
 
_cell_length_a     9.5424 
_cell_length_b    12.2708 
_cell_length_c    18.2427 
_cell_angle_alpha  90.800 
_cell_angle_beta   91.153 
_cell_angle_gamma 112.513 
 
_shelx_F_squared_multiplier     1.000 
 
loop_ 
 _refln_index_h 
 _refln_index_k 
 _refln_index_l 
 _refln_F_squared_calc 
 _refln_F_squared_meas 
 _refln_F_squared_sigma 
 _refln_observed_status 
   1   0   0       16.45       29.03      2.21 o 
   2   0   0     5437.57     5611.54     88.09 o 
   3   0   0     2206.51     2064.83     57.31 o 
   4   0   0      688.51      696.61     14.37 o 
   5   0   0       38.87       49.15      4.10 o 
   6   0   0      178.68      172.09      9.63 o 
   7   0   0       28.13       29.06      2.71 o 
   8   0   0        0.36        1.46      1.60 o 
   9   0   0        5.53        3.50      1.52 o 
  10   0   0       99.30       97.41      5.14 o 
 -10   1   0       54.19       64.11      3.62 o 
  -9   1   0     1003.57     1007.72     32.70 o 
  -8   1   0      502.25      462.50     11.14 o 
  -7   1   0     1597.70     1523.77     26.22 o 
  -6   1   0      141.66      141.91      7.42 o 
  -5   1   0     1191.54     1149.08     22.70 o 
  -4   1   0     1201.40     1159.88     19.23 o 
  -3   1   0      264.47      297.56      9.77 o 
  -2   1   0     2876.86     2991.64    185.95 o 
  -1   1   0    18508.75    18275.54    332.22 o 
   1   1   0     9111.48     9334.79    293.71 o 
   2   1   0     1549.02     1576.91     26.83 o 
   3   1   0      185.18      242.83      5.80 o 
   4   1   0       90.10      127.19      7.33 o 
   5   1   0       84.41      103.19      6.34 o 
   6   1   0      204.07      189.82      7.63 o 
   7   1   0     1453.20     1396.16     25.24 o 
   8   1   0      107.23      112.13      6.23 o 
   9   1   0       43.69       45.94      3.99 o 
  10   1   0        2.37        0.25      1.18 o 
 -10   2   0       30.53       34.00      2.82 o 
  -9   2   0      268.40      240.19      9.88 o 
  -8   2   0        8.79        8.81      1.49 o 
  -7   2   0       10.14       12.14      1.84 o 
  -6   2   0        1.49        2.84      1.53 o 
  -5   2   0      231.22      246.09      7.89 o 
  -4   2   0     3903.55     4333.44     47.07 o 
  -3   2   0       12.36        5.88      1.46 o 
  -2   2   0       14.73       31.42      2.09 o 
  -1   2   0     1357.85     1330.20     26.27 o 
   0   2   0    21996.66    20814.27    502.22 o 
   1   2   0       74.08       79.57      3.31 o 
   2   2   0      985.05     1052.87     43.25 o 
   3   2   0       54.55       62.31      2.89 o 
   4   2   0      465.64      481.96     14.15 o 
   5   2   0       12.85       12.26      2.75 o 
   6   2   0      352.96      314.95      9.32 o 
   7   2   0        5.66        5.23      1.45 o 
   8   2   0       15.06       14.96      3.93 o 
   9   2   0       80.75       82.91      7.66 o 
 -11   3   0        0.26        3.31      1.03 o 
 -10   3   0       40.82       47.19      4.76 o 
  -9   3   0      328.64      300.42      8.90 o 
  -8   3   0       70.56       58.94      3.61 o 
  -7   3   0       87.89       58.14      3.02 o 
  -6   3   0      484.89      472.19     16.25 o 
  -5   3   0     1153.95     1249.05     26.63 o 
  -4   3   0     2209.27     2633.42     37.63 o 
  -3   3   0      436.38      422.84     12.19 o 
  -2   3   0      489.36      486.51      8.63 o 
  -1   3   0      109.60      146.71      4.45 o 
   0   3   0      133.51      129.18      5.40 o 
   1   3   0       70.64       66.03      2.90 o 
   2   3   0      806.76      837.08     25.84 o 
   3   3   0     1521.70     1641.05     29.47 o 
   4   3   0      222.32      257.26     11.34 o 
   5   3   0       16.36       14.53      4.06 o 
   6   3   0       51.12       49.40      4.51 o 
   7   3   0        2.31        3.50      3.73 o 
   8   3   0      254.10      273.01     15.08 o 
   9   3   0        0.39        2.40      1.22 o 
 -11   4   0        8.24        8.25      1.41 o 
 -10   4   0        0.80        3.65      1.29 o 
  -9   4   0       56.28       55.25      3.66 o 
  -8   4   0      303.27      298.75      7.12 o 
  -7   4   0       29.67       36.80      2.01 o 
  -6   4   0       16.28       19.58      4.01 o 
  -5   4   0     2274.18     2298.94     57.71 o 
  -4   4   0       14.15       37.69      3.27 o 
  -3   4   0       16.30        9.88      1.29 o 
  -2   4   0     4327.88     4646.10     70.98 o 
  -1   4   0      148.95      161.08      6.26 o 
   0   4   0      536.62      495.19     11.58 o 
   1   4   0     4296.14     4119.56    106.23 o 
   2   4   0      210.99      234.66      8.02 o 
   3   4   0        0.66        1.61      1.34 o 
   4   4   0      393.81      405.86     15.35 o 
   5   4   0       23.39       22.11      8.41 o 
   6   4   0       79.26       81.39      4.65 o 
   7   4   0       39.24       37.39      3.50 o 
   8   4   0        6.56        5.52      2.52 o 
 -11   5   0       48.93       55.90      3.91 o 
 -10   5   0       73.02       71.35      4.05 o 
  -9   5   0       68.28       73.85      3.49 o 
  -8   5   0       25.95       27.83      2.06 o 
  -7   5   0       91.08      105.30      3.72 o 
  -6   5   0      701.24      645.32     19.75 o 
  -5   5   0     1095.79     1225.51     52.64 o 
  -4   5   0     4759.17     4943.13     99.13 o 
  -3   5   0      413.13      470.13     12.80 o 
  -2   5   0       44.33       49.33      2.77 o 
  -1   5   0       27.42       26.22      2.00 o 
   0   5   0       35.61       34.64      3.92 o 
   1   5   0       38.95       40.35      4.06 o 
   2   5   0      484.84      527.48     15.18 o 
   3   5   0        5.60        3.71      2.68 o 
   4   5   0      354.52      364.53     13.39 o 
   5   5   0      142.63      142.32      6.42 o 
   6   5   0      451.11      457.62     13.99 o 
   7   5   0       13.33       14.44      2.27 o 
   8   5   0       86.42       96.85      6.90 o 
 -11   6   0       20.58       24.78      2.71 o 
 -10   6   0      147.15      154.36      9.63 o 
  -9   6   0       86.41       74.91      4.17 o 
  -8   6   0       14.12       13.08      1.55 o 
  -7   6   0       25.68       20.83      1.84 o 
  -6   6   0      244.62      244.48     16.48 o 
  -5   6   0      923.48      967.57     33.15 o 
  -4   6   0      231.62      243.83     10.65 o 
  -3   6   0     3483.43     3708.63    124.44 o 
  -2   6   0        5.70        4.73      1.42 o 
  -1   6   0       31.16       42.76      3.03 o 
   0   6   0      401.07      445.59     16.94 o 
   1   6   0     3650.91     3899.27     98.78 o 
   2   6   0       16.16       12.93      2.91 o 
   3   6   0       14.18        7.67      1.58 o 
   4   6   0      734.06      708.32     17.83 o 
   5   6   0      147.76      159.13      9.18 o 
   6   6   0      105.78      113.16      6.89 o 
   7   6   0       32.94       38.07      3.84 o 
 -11   7   0       22.10       28.05      2.72 o 
 -10   7   0        0.13        1.25      1.77 o 
  -9   7   0       64.75       83.28      3.72 o 
  -8   7   0        6.59        8.20      1.50 o 
  -7   7   0       50.25       51.30      2.90 o 
  -6   7   0        2.28        4.05      1.44 o 
  -5   7   0        6.82        9.57      4.38 o 
  -4   7   0      672.34      650.26     19.75 o 
  -3   7   0       63.23       63.99      4.43 o 
  -2   7   0      186.87      177.79      7.60 o 
  -1   7   0      919.52      930.87     22.95 o 
   0   7   0     2103.36     2246.84     47.72 o 
   1   7   0        2.76        1.32      1.80 o 
   2   7   0      308.28      291.09      7.30 o 
   3   7   0      440.48      437.07     10.80 o 
   4   7   0       17.16       15.83      2.65 o 
   5   7   0       74.22       72.12      5.12 o 
   6   7   0       31.89       35.01      4.47 o 
 -11   8   0       61.45       70.26      4.14 o 
 -10   8   0       64.15       65.83      3.98 o 
  -9   8   0        9.48       10.02      1.57 o 
  -8   8   0      101.87      106.86      4.75 o 
  -7   8   0      243.44      244.43      7.17 o 
  -6   8   0       39.71       32.89      2.28 o 
  -5   8   0      168.00      139.25      4.79 o 
  -4   8   0        9.25        3.51      2.77 o 
  -3   8   0      120.29      116.59      9.43 o 
  -2   8   0      279.99      271.56     18.43 o 
  -1   8   0      162.23      173.66     13.75 o 
   0   8   0      282.13      267.78     12.81 o 
   1   8   0       20.34       21.37      1.74 o 
   2   8   0       13.68       15.31      2.03 o 
   3   8   0      138.39      137.04      5.59 o 
   4   8   0      131.54      143.41      7.16 o 
   5   8   0        1.00        5.77      2.44 o 
   6   8   0       14.61       18.13      2.81 o 
 -10   9   0        8.41       10.38      1.82 o 
  -9   9   0       11.45       16.46      1.79 o 
  -8   9   0        1.47        2.42      1.08 o 
  -7   9   0       16.76       16.00      1.81 o 
  -6   9   0      163.90      168.60      6.07 o 
  -5   9   0      274.13      283.55      8.38 o 
  -4   9   0       13.49       10.95      1.42 o 
  -3   9   0        1.68        5.90      1.33 o 
  -2   9   0       84.75       74.68      3.49 o 
  -1   9   0       14.66       17.35      1.87 o 
   0   9   0        2.83        0.63      1.38 o 
   1   9   0       71.26       79.44      4.13 o 
   2   9   0      100.56       94.74      4.81 o 
   3   9   0        3.86        6.12      1.56 o 
   4   9   0       48.71       54.37      7.75 o 
   5   9   0        7.05        8.75      2.23 o 
 -10  10   0        8.46        7.29      1.78 o 
  -9  10   0       37.21       31.57      3.05 o 
  -8  10   0       25.97       21.98      2.42 o 
  -7  10   0       23.90       18.56      2.06 o 
  -6  10   0       21.08       26.20      2.02 o 
  -5  10   0        9.17       10.68      1.41 o 
  -4  10   0      905.75      894.23     17.82 o 
  -3  10   0        0.82        8.80      1.60 o 
  -2  10   0      196.25      200.81      7.79 o 
  -1  10   0     1303.10     1202.42     21.30 o 
   0  10   0      233.02      222.88      7.12 o 
   1  10   0       12.08       13.57      3.14 o 
   2  10   0      163.05      174.95      9.06 o 
   3  10   0        9.40       14.84      2.24 o 
   4  10   0       88.71       92.44      6.93 o 
 -10  11   0        3.42        4.95      1.63 o 
  -9  11   0       38.65       41.25      3.71 o 
  -8  11   0      267.04      277.33      9.76 o 
  -7  11   0       14.02       15.85      2.03 o 
  -6  11   0        9.40       12.77      1.95 o 
  -5  11   0        9.30        8.15      1.27 o 
  -4  11   0      560.59      558.76     11.52 o 
  -3  11   0      384.89      350.30      9.11 o 
  -2  11   0      219.65      193.09      6.71 o 
  -1  11   0       47.17       42.35      3.67 o 
   0  11   0      280.57      224.38     12.85 o 
   1  11   0      303.14      280.66     14.33 o 
   2  11   0        2.01       -2.25      2.25 o 
   3  11   0      113.94      135.96      7.86 o 
  -9  12   0      155.34      151.55      5.21 o 
  -8  12   0       35.27       41.77      2.61 o 
  -7  12   0       61.09       61.02      3.35 o 
  -6  12   0        1.67        1.01      1.09 o 
  -5  12   0      187.22      195.29      5.22 o 
  -4  12   0      258.65      273.76      7.92 o 
  -3  12   0        5.52        5.67      1.18 o 
  -2  12   0       74.95       76.94      4.97 o 
  -1  12   0      219.30      188.72     11.09 o 
   0  12   0        0.05       -2.76      2.76 o 
   1  12   0        5.10        7.38      2.02 o 
   2  12   0        8.61       11.82      2.15 o 
  -8  13   0       34.77       40.57      3.67 o 
  -7  13   0       53.98       52.57      3.91 o 
  -6  13   0      127.55      136.70      6.67 o 
  -5  13   0        6.55        6.45      1.14 o 
  -4  13   0       67.99       78.97      4.68 o 
  -3  13   0       30.98       32.78      3.07 o 
  -2  13   0       84.01       80.74      6.50 o 
  -1  13   0       14.45       10.64      2.41 o 
   0  13   0        4.20        5.51      1.78 o 
  -7  14   0       79.63      101.36      8.96 o 
  -6  14   0        6.17        6.29      1.34 o 
  -5  14   0       12.78       15.13      1.57 o 
  -4  14   0       32.68       38.86      3.33 o 
  -3  14   0        6.24       11.24      1.92 o 
  -2  14   0        2.26        4.60      1.79 o 
  -1  14   0        1.50       -1.55      1.55 o 
   2 -14   1       26.74       28.33      3.24 o 
   3 -14   1      128.83      144.01      6.60 o 
   4 -14   1        3.27        3.20      0.96 o 
   5 -14   1       42.63       49.57      7.53 o 
   6 -14   1        2.72        4.89      1.27 o 
   7 -14   1       73.57       88.84      7.98 o 
   0 -13   1        0.84        1.44      1.68 o 
   1 -13   1        3.10        1.19      1.49 o 
   2 -13   1      101.29      105.22      7.44 o 
   3 -13   1       94.55       96.94      5.19 o 
   4 -13   1        6.74        8.98      2.18 o 
   5 -13   1        4.95        4.35      1.46 o 
   6 -13   1      223.02      249.55      8.22 o 
   7 -13   1        9.32       10.23      2.66 o 
   8 -13   1        5.60        3.62      1.10 o 
  -2 -12   1        4.61        5.20      1.80 o 
  -1 -12   1        0.16        0.16      1.53 o 
   0 -12   1        7.79       12.49      2.85 o 
   1 -12   1       40.07       32.02      4.55 o 
   2 -12   1       10.71        7.83      1.75 o 
   3 -12   1       47.91       34.96      3.30 o 
   4 -12   1        1.16        3.05      1.22 o 
   5 -12   1       58.80       51.77      3.02 o 
   6 -12   1      175.31      176.13      6.84 o 
   7 -12   1       24.70       31.18      2.89 o 
   8 -12   1       63.08       67.52      3.77 o 
   9 -12   1        9.08        7.56      1.26 o 
  -3 -11   1        1.95        0.98      1.52 o 
  -2 -11   1      149.38      147.76      9.36 o 
  -1 -11   1      241.73      216.80     12.45 o 
   0 -11   1        7.04        7.02      2.73 o 
   1 -11   1        0.65       -1.35      1.35 o 
   2 -11   1      735.64      634.60     16.43 o 
   3 -11   1      214.45      195.17      7.86 o 
   4 -11   1      823.69      774.59     15.27 o 
   5 -11   1       49.31       50.71      3.01 o 
   6 -11   1       13.42       14.88      1.67 o 
   7 -11   1      482.84      447.83     13.49 o 
   8 -11   1        1.47        2.63      1.21 o 
   9 -11   1       23.99       26.20      2.26 o 
  10 -11   1      189.22      197.12     17.38 o 
  -3 -10   1      152.84      147.40      6.72 o 
  -2 -10   1       99.69       91.18      6.19 o 
  -1 -10   1       61.02       59.42      3.77 o 
   0 -10   1      203.41      205.92      6.91 o 
   1 -10   1        4.34        5.05      1.33 o 
   2 -10   1      634.69      594.46     18.62 o 
   3 -10   1     1294.52     1191.36     45.86 o 
   4 -10   1       40.14       37.77      2.46 o 
   5 -10   1      250.99      239.26      6.64 o 
   6 -10   1      172.12      165.79      6.46 o 
   7 -10   1       24.18       29.52      2.61 o 
   8 -10   1       45.29       42.57      3.29 o 
   9 -10   1       28.52       24.42      2.30 o 
  10 -10   1       74.89       79.36      3.15 o 
  -5  -9   1       16.26       20.59      3.28 o 
  -4  -9   1        1.96        3.65      1.70 o 
  -3  -9   1        7.87        8.08      1.58 o 
  -2  -9   1      127.34      112.53      6.81 o 
  -1  -9   1      436.52      422.17      9.46 o 
   0  -9   1        8.00        7.67      1.49 o 
   1  -9   1      352.87      385.91      9.15 o 
   2  -9   1      437.71      377.11     15.73 o 
   3  -9   1      307.32      307.28     11.60 o 
   4  -9   1      121.86      116.26      8.29 o 
   5  -9   1       14.75        9.83      1.35 o 
   6  -9   1       38.58       27.92      2.52 o 
   7  -9   1       90.79       80.83      3.92 o 
   8  -9   1       73.06       60.36      3.69 o 
   9  -9   1       74.89       73.56      3.86 o 
  10  -9   1      149.62      176.74      5.28 o 
  -6  -8   1       23.20       24.13      3.17 o 
  -5  -8   1       12.37       14.56      2.28 o 
  -4  -8   1        5.25        7.02      1.69 o 
  -3  -8   1      164.62      161.25      6.49 o 
  -2  -8   1       56.40       46.65      2.73 o 
  -1  -8   1       94.47       82.82      3.09 o 
   0  -8   1      424.94      464.99     13.66 o 
   1  -8   1      322.29      351.52     14.20 o 
   2  -8   1      101.22      105.68      6.49 o 
   3  -8   1      231.29      230.12     15.47 o 
   4  -8   1        4.65        6.17      2.95 o 
   5  -8   1      102.25      102.38      5.22 o 
   6  -8   1      283.24      288.03      7.36 o 
   7  -8   1      309.53      315.60      8.03 o 
   8  -8   1      136.61      149.21      5.17 o 
   9  -8   1        0.17        2.65      1.19 o 
  10  -8   1        1.69        3.60      1.08 o 
  11  -8   1        0.23        0.57      1.94 o 
  -6  -7   1        4.95        9.20      2.14 o 
  -5  -7   1       64.84       69.85      6.75 o 
  -4  -7   1       10.38       12.11      2.06 o 
  -3  -7   1        0.37        0.17      1.00 o 
  -2  -7   1       69.64       59.34      2.69 o 
  -1  -7   1        0.01        1.02      1.97 o 
   0  -7   1       11.27       10.72      2.61 o 
   1  -7   1        0.75        2.15      1.47 o 
   2  -7   1      328.35      346.42     11.93 o 
   3  -7   1        0.37        2.86      1.44 o 
   4  -7   1       12.31       22.52      3.75 o 
   5  -7   1       54.11       62.32      6.50 o 
   6  -7   1      153.57      184.94      5.28 o 
   7  -7   1       54.10       56.22      3.01 o 
   8  -7   1       73.56       55.15      3.05 o 
   9  -7   1      133.31      122.38      5.95 o 
  10  -7   1        1.59        1.93      1.27 o 
  11  -7   1       45.40       65.22      4.11 o 
  -7  -6   1       15.08       21.82      2.00 o 
  -6  -6   1        0.95        2.55      1.38 o 
  -5  -6   1       28.34       27.51      2.97 o 
  -4  -6   1       16.02       12.80      2.30 o 
  -3  -6   1        0.16        2.69      1.16 o 
  -2  -6   1      120.98      115.42      8.80 o 
  -1  -6   1        0.53        6.34      2.49 o 
   0  -6   1      186.32      199.20      8.92 o 
   1  -6   1        5.43        3.75      1.19 o 
   2  -6   1       69.39       61.60      3.49 o 
   3  -6   1        0.74        3.03      1.56 o 
   4  -6   1      338.09      340.20     16.01 o 
   5  -6   1      163.05      166.28      9.95 o 
   6  -6   1        0.11        2.42      2.86 o 
   7  -6   1      311.26      287.50      6.80 o 
   8  -6   1      152.84      143.67      4.88 o 
   9  -6   1      487.69      456.13     15.99 o 
  10  -6   1        2.51        2.52      2.82 o 
  11  -6   1        0.74       -0.12      1.16 o 
  -8  -5   1       56.30       59.66      5.47 o 
  -7  -5   1      327.82      332.23     16.18 o 
  -6  -5   1      534.23      549.27     21.69 o 
  -5  -5   1      383.29      377.87     11.26 o 
  -4  -5   1        3.25        8.35      1.34 o 
  -3  -5   1      496.86      500.09     22.79 o 
  -2  -5   1     1571.96     1815.56     45.54 o 
  -1  -5   1      524.46      601.58     17.07 o 
   0  -5   1      806.41     1026.94     38.30 o 
   1  -5   1      672.28      775.71     20.01 o 
   2  -5   1       27.99       20.69      1.87 o 
   3  -5   1     5329.01     5512.25     63.43 o 
   4  -5   1     8944.12     9546.76    182.28 o 
   5  -5   1      467.51      547.31     17.71 o 
   6  -5   1      934.28      945.15     28.06 o 
   7  -5   1       56.64       52.58      2.54 o 
   8  -5   1     1130.20     1089.93     23.03 o 
   9  -5   1       58.49       47.53      2.54 o 
  10  -5   1        0.63       -1.69      1.70 o 
  11  -5   1      331.47      382.73     17.69 o 
  -8  -4   1        4.62        7.48      2.74 o 
  -7  -4   1      155.74      162.87     11.30 o 
  -6  -4   1        9.55        4.11      2.08 o 
  -5  -4   1        1.02        1.95      2.26 o 
  -4  -4   1      298.86      302.40     12.86 o 
  -3  -4   1     1560.32     1669.82     37.46 o 
  -2  -4   1        5.09       15.34      1.93 o 
  -1  -4   1      348.43      330.54     14.03 o 
   0  -4   1      749.72      690.89     16.74 o 
   1  -4   1     3269.58     3063.67     59.56 o 
   2  -4   1      142.70      139.21      4.19 o 
   3  -4   1     1232.48     1155.55     20.82 o 
   4  -4   1     2749.95     2789.94     74.84 o 
   5  -4   1     1844.44     2013.15     54.98 o 
   6  -4   1      732.50      739.31     24.45 o 
   7  -4   1       52.78       58.97      2.53 o 
   8  -4   1       64.20       55.67      2.60 o 
   9  -4   1     1012.09      912.52     33.19 o 
  10  -4   1      305.90      297.73     11.12 o 
  11  -4   1        2.96        2.03      1.45 o 
  -9  -3   1       46.62       61.53      6.00 o 
  -8  -3   1       40.26       34.61      5.24 o 
  -7  -3   1       14.67       15.93      2.87 o 
  -6  -3   1       83.99       71.25      4.35 o 
  -5  -3   1       18.03       12.93      4.10 o 
  -4  -3   1       72.02       89.74      5.92 o 
  -3  -3   1        1.13        1.64      1.92 o 
  -2  -3   1      409.08      455.57     15.28 o 
  -1  -3   1      149.87      156.56      5.18 o 
   0  -3   1     8732.09     8463.64    123.02 o 
   1  -3   1     6560.87     6551.86    147.18 o 
   2  -3   1     9446.96     9023.58    130.30 o 
   3  -3   1     2485.38     2554.90     53.33 o 
   4  -3   1     5881.21     6445.91     77.95 o 
   5  -3   1     1828.38     1815.13     35.28 o 
   6  -3   1      406.83      389.31     12.65 o 
   7  -3   1       52.56       46.29      2.74 o 
   8  -3   1      199.69      199.92      7.88 o 
   9  -3   1        0.00        0.27      1.10 o 
  10  -3   1       64.00       63.08      4.53 o 
  11  -3   1      220.58      243.57     12.28 o 
  -9  -2   1      192.93      215.43      8.34 o 
  -8  -2   1       62.83       52.40      6.62 o 
  -7  -2   1        0.19        2.80      2.26 o 
  -6  -2   1        3.04        1.62      1.57 o 
  -5  -2   1       67.21       69.45      5.47 o 
  -4  -2   1      114.73      134.70      7.01 o 
  -3  -2   1     1002.90     1114.11     17.84 o 
  -2  -2   1     1193.44     1208.24     36.09 o 
  -1  -2   1      391.36      352.11     10.03 o 
   0  -2   1       34.40       29.62      2.66 o 
   1  -2   1      174.76      178.02      4.94 o 
   2  -2   1       48.27       69.37      3.50 o 
   3  -2   1     1549.51     1701.50     44.24 o 
   4  -2   1     4974.82     5351.67     57.07 o 
   5  -2   1       37.74       39.23      2.87 o 
   6  -2   1       35.79       36.56      3.96 o 
   7  -2   1      324.88      329.58      8.02 o 
   8  -2   1      240.16      231.21      8.64 o 
   9  -2   1       34.79       35.52      2.70 o 
  10  -2   1        1.97        2.11      1.47 o 
 -10  -1   1      116.25      143.61      9.51 o 
  -9  -1   1       23.51       25.26      2.93 o 
  -8  -1   1       45.81       48.04      4.06 o 
  -7  -1   1        1.98        4.08      1.76 o 
  -6  -1   1       22.53       16.43      1.91 o 
  -5  -1   1       98.07       99.05      6.08 o 
  -4  -1   1       47.46       50.57      3.25 o 
  -3  -1   1      431.87      459.84     14.02 o 
  -2  -1   1    11808.10    12107.92    153.31 o 
  -1  -1   1     1372.01     1420.77     39.54 o 
   0  -1   1     1552.88     1564.84     25.02 o 
   1  -1   1      429.42      451.97     11.86 o 
   2  -1   1       12.48       19.29      2.69 o 
   3  -1   1      652.30      773.26     16.35 o 
   4  -1   1     2193.85     2232.46     28.90 o 
   5  -1   1      387.26      406.09     10.64 o 
   6  -1   1      654.72      617.56     17.78 o 
   7  -1   1        3.29        4.35      1.34 o 
   8  -1   1      581.30      537.30     14.18 o 
   9  -1   1       16.00       18.02      2.23 o 
  10  -1   1       39.21       45.19      3.01 o 
 -10   0   1       32.33       35.10      3.01 o 
  -9   0   1      155.83      153.63      6.18 o 
  -8   0   1       51.62       52.23      4.07 o 
  -7   0   1      136.88      139.30      6.00 o 
  -6   0   1       38.93       36.65      4.53 o 
  -5   0   1      102.95       94.44      5.61 o 
  -4   0   1      302.44      304.62      8.30 o 
  -3   0   1      248.27      207.05      5.76 o 
  -2   0   1      581.92      567.33     12.29 o 
  -1   0   1     4849.65     5181.32    128.32 o 
   1   0   1     2388.38     2469.17     45.74 o 
   2   0   1     4932.62     4661.93    120.71 o 
   3   0   1     1268.73     1308.70     37.31 o 
   4   0   1       72.94       83.92      4.92 o 
   5   0   1       39.58       29.07      3.31 o 
   6   0   1      173.00      165.98      8.40 o 
   7   0   1      563.59      549.34     13.37 o 
   8   0   1       12.10       11.69      2.17 o 
   9   0   1      258.10      247.39     10.15 o 
  10   0   1      133.01      132.81      9.06 o 
 -10   1   1       63.81       54.41      3.32 o 
  -9   1   1       22.87       20.80      2.38 o 
  -8   1   1        5.13        9.02      1.57 o 
  -7   1   1      123.70      118.65      5.61 o 
  -6   1   1        4.62        2.61      2.05 o 
  -5   1   1      722.48      645.53     15.28 o 
  -4   1   1     1604.08     1626.57     29.43 o 
  -3   1   1     3025.64     3079.03     61.79 o 
  -2   1   1     6236.70     6215.44    176.11 o 
  -1   1   1       14.73       19.79      1.19 o 
   0   1   1     1674.62     1745.53     35.21 o 
   1   1   1      313.77      334.19      9.63 o 
   2   1   1      920.35      894.79     31.98 o 
   3   1   1       19.69        9.37      1.44 o 
   4   1   1       45.59       42.36      4.38 o 
   5   1   1        3.44        1.82      2.02 o 
   6   1   1      280.80      242.01      8.68 o 
   7   1   1      109.79       94.59      4.91 o 
   8   1   1      455.96      433.40     24.38 o 
   9   1   1       43.43       40.79      5.83 o 
  10   1   1        0.28        1.16      1.16 o 
 -10   2   1      228.44      228.85      7.49 o 
  -9   2   1       40.16       31.65      2.92 o 
  -8   2   1      617.51      611.20     12.00 o 
  -7   2   1      991.95      951.60     19.15 o 
  -6   2   1      295.47      305.50     11.60 o 
  -5   2   1        3.18        2.40      1.40 o 
  -4   2   1      114.97       92.43      4.13 o 
  -3   2   1      143.35      139.27      6.77 o 
  -2   2   1     1437.22     1422.09     40.96 o 
  -1   2   1     2048.18     2174.48     31.93 o 
   0   2   1      519.63      540.99     17.60 o 
   1   2   1      237.86      215.52      8.42 o 
   2   2   1      159.04      150.66      5.39 o 
   3   2   1       22.20       27.16      1.97 o 
   4   2   1      261.74      245.43     11.02 o 
   5   2   1       52.78       74.39      7.05 o 
   6   2   1      282.66      261.53      8.49 o 
   7   2   1        0.55       -0.22      1.44 o 
   8   2   1       18.91       19.09      4.22 o 
   9   2   1        1.17       -2.72      2.72 o 
 -11   3   1      218.84      223.28      7.25 o 
 -10   3   1      108.68      102.07      5.88 o 
  -9   3   1        1.43        2.96      1.46 o 
  -8   3   1      734.60      697.25     13.04 o 
  -7   3   1        0.10        2.10      0.88 o 
  -6   3   1      224.14      175.86      8.43 o 
  -5   3   1      566.39      575.11     19.84 o 
  -4   3   1     3072.10     3386.07     50.19 o 
  -3   3   1     6646.78     7311.23     76.93 o 
  -2   3   1       62.96       49.07      2.36 o 
  -1   3   1     8429.10     8154.71    146.03 o 
   0   3   1     5829.94     5922.75    268.96 o 
   1   3   1     1544.09     1489.78     27.94 o 
   2   3   1     1439.27     1401.98     27.33 o 
   3   3   1      581.06      722.37     16.00 o 
   4   3   1        0.32        1.67      1.84 o 
   5   3   1       27.12       26.38      4.73 o 
   6   3   1      177.37      165.67      6.53 o 
   7   3   1        4.68        4.94      1.86 o 
   8   3   1        4.68        2.99      2.39 o 
   9   3   1       14.39       19.89      3.61 o 
 -11   4   1       23.26       23.13      1.89 o 
 -10   4   1      418.90      404.85     16.14 o 
  -9   4   1      602.70      560.31     30.60 o 
  -8   4   1        5.69        6.23      1.07 o 
  -7   4   1     1083.97     1006.28     16.54 o 
  -6   4   1        2.01        0.51      1.96 o 
  -5   4   1     1765.97     1871.66     34.95 o 
  -4   4   1     1201.62     1157.75     21.56 o 
  -3   4   1      513.80      579.51     11.87 o 
  -2   4   1     4748.69     5053.48    127.48 o 
  -1   4   1     3961.24     4017.22     90.84 o 
   0   4   1      126.09      127.28      4.26 o 
   1   4   1      606.84      619.53     16.31 o 
   2   4   1      465.38      532.14     11.62 o 
   3   4   1      592.66      613.43     16.57 o 
   4   4   1        1.79       -0.59      1.51 o 
   5   4   1      112.27      113.30     10.61 o 
   6   4   1       61.35       60.42      5.47 o 
   7   4   1       20.37       17.50      2.49 o 
   8   4   1        0.12       -0.47      1.73 o 
 -11   5   1       53.20       58.09      3.49 o 
 -10   5   1       40.52       48.43      2.92 o 
  -9   5   1      214.25      207.83      8.98 o 
  -8   5   1       21.11       19.63      1.83 o 
  -7   5   1      141.84      154.88      5.28 o 
  -6   5   1        0.56        1.81      2.15 o 
  -5   5   1       26.38       31.96      4.25 o 
  -4   5   1       24.53       21.12      2.94 o 
  -3   5   1      688.44      715.73     16.05 o 
  -2   5   1       92.16      107.51      3.97 o 
  -1   5   1       12.76       14.75      1.57 o 
   0   5   1      188.97      185.31      7.68 o 
   1   5   1       65.13       58.81      3.90 o 
   2   5   1      145.44      178.09      7.54 o 
   3   5   1       60.17       66.13      4.63 o 
   4   5   1       42.70       38.87      4.04 o 
   5   5   1      105.73       95.25      7.44 o 
   6   5   1      194.25      182.77      8.03 o 
   7   5   1        0.33        0.56      1.16 o 
   8   5   1        3.64        2.20      1.39 o 
 -11   6   1      141.42      162.63      6.85 o 
 -10   6   1       66.46       70.25      3.50 o 
  -9   6   1        6.76        6.54      1.73 o 
  -8   6   1       33.44       34.16      2.42 o 
  -7   6   1        0.72        0.54      0.85 o 
  -6   6   1      228.26      203.36     16.09 o 
  -5   6   1        4.98        6.62      2.80 o 
  -4   6   1       32.64       32.58      4.22 o 
  -3   6   1     2546.39     2454.77     42.75 o 
  -2   6   1       44.01       48.57      3.47 o 
  -1   6   1       21.04       23.38      2.62 o 
   0   6   1     2890.72     2832.85     53.99 o 
   1   6   1        0.23        1.67      2.50 o 
   2   6   1      345.96      390.57     16.19 o 
   3   6   1      209.18      193.64      8.16 o 
   4   6   1     1221.45     1246.67     35.23 o 
   5   6   1        8.68        9.53      1.93 o 
   6   6   1       39.30       36.78      3.45 o 
   7   6   1       21.66       24.16      2.46 o 
 -11   7   1       16.03       15.91      1.72 o 
 -10   7   1      189.23      202.74     10.75 o 
  -9   7   1        0.08        0.35      1.53 o 
  -8   7   1       30.98       39.84      2.59 o 
  -7   7   1      521.58      520.30     10.24 o 
  -6   7   1       33.99       45.09      2.99 o 
  -5   7   1       48.13       51.32      6.94 o 
  -4   7   1      623.77      647.15     35.21 o 
  -3   7   1       29.39       31.55      3.34 o 
  -2   7   1     1220.79     1148.60     38.48 o 
  -1   7   1     1000.99      984.99     49.17 o 
   0   7   1        4.80        1.36      1.63 o 
   1   7   1      101.70       90.24      6.65 o 
   2   7   1      705.10      620.34     14.73 o 
   3   7   1      145.75      144.94      5.78 o 
   4   7   1      220.23      201.69     11.32 o 
   5   7   1       17.19       13.48      3.28 o 
   6   7   1       26.26       25.81      3.70 o 
 -11   8   1       97.16      116.74      6.81 o 
 -10   8   1       23.80       23.23      2.45 o 
  -9   8   1       93.68       96.48      5.21 o 
  -8   8   1      133.18      118.14      4.88 o 
  -7   8   1       74.65       75.42      3.61 o 
  -6   8   1      224.39      213.88      5.91 o 
  -5   8   1        2.58        3.20      1.19 o 
  -4   8   1      158.34      140.50      9.00 o 
  -3   8   1     1767.59     1820.10     35.70 o 
  -2   8   1        4.21        5.17      1.75 o 
  -1   8   1       89.37      100.93      7.61 o 
   0   8   1     1711.81     1782.79     28.23 o 
   1   8   1       90.42       83.17      3.45 o 
   2   8   1      209.31      195.25      6.56 o 
   3   8   1      181.64      175.16     14.59 o 
   4   8   1       65.56       59.90      6.63 o 
   5   8   1       12.40       15.66      3.30 o 
   6   8   1       11.94       13.63      2.54 o 
 -11   9   1       21.09       27.49      3.18 o 
 -10   9   1       88.91       95.61      4.65 o 
  -9   9   1        8.74       12.26      1.71 o 
  -8   9   1       50.47       37.11      2.84 o 
  -7   9   1      117.27      111.39      4.48 o 
  -6   9   1      331.32      340.21      7.92 o 
  -5   9   1        1.97        1.61      0.85 o 
  -4   9   1      845.04      878.40     28.44 o 
  -3   9   1       60.82       59.83      3.11 o 
  -2   9   1       11.70       17.50      2.17 o 
  -1   9   1      693.40      680.00     14.74 o 
   0   9   1       17.80       22.80      2.07 o 
   1   9   1      746.47      736.53     14.91 o 
   2   9   1      179.15      174.63     10.04 o 
   3   9   1       32.44       37.75      3.68 o 
   4   9   1        1.30        2.59      2.18 o 
   5   9   1        0.45        0.84      1.39 o 
 -10  10   1        6.97       11.48      2.14 o 
  -9  10   1       51.68       54.83      3.58 o 
  -8  10   1       30.93       22.56      2.15 o 
  -7  10   1       74.95       59.75      3.43 o 
  -6  10   1      121.86      123.69      5.05 o 
  -5  10   1       47.19       41.79      2.58 o 
  -4  10   1       87.82       84.82      4.11 o 
  -3  10   1     1889.25     1795.16     30.29 o 
  -2  10   1      452.25      444.49     12.59 o 
  -1  10   1      137.87      135.88      4.57 o 
   0  10   1     1037.06     1017.18     22.48 o 
   1  10   1        0.10        0.87      1.42 o 
   2  10   1       16.74       18.80      2.55 o 
   3  10   1        8.05        7.08      2.25 o 
   4  10   1       32.85       37.79      4.56 o 
 -10  11   1      135.00      154.82      6.80 o 
  -9  11   1       53.10       60.31      3.30 o 
  -8  11   1      207.94      190.51      8.99 o 
  -7  11   1       95.72       89.78      4.27 o 
  -6  11   1        0.73        0.71      1.02 o 
  -5  11   1       92.22       98.62      4.04 o 
  -4  11   1        1.60        2.22      1.37 o 
  -3  11   1      478.92      480.19     16.34 o 
  -2  11   1       55.13       49.44      3.18 o 
  -1  11   1        0.06        2.32      1.57 o 
   0  11   1        1.09        0.44      2.21 o 
   1  11   1       32.72       27.02      2.88 o 
   2  11   1       35.77       36.94      3.19 o 
   3  11   1       71.14       69.36      5.17 o 
  -9  12   1       70.56       75.64      3.37 o 
  -8  12   1       34.17       39.07      2.56 o 
  -7  12   1       17.00       15.80      1.74 o 
  -6  12   1       27.41       25.74      2.14 o 
  -5  12   1      130.54      133.67      5.57 o 
  -4  12   1       32.53       26.72      2.43 o 
  -3  12   1       31.71       28.42      2.64 o 
  -2  12   1      384.99      356.36     11.74 o 
  -1  12   1       47.21       42.67      5.03 o 
   0  12   1        1.35       -1.03      1.71 o 
   1  12   1        7.08        8.12      2.18 o 
   2  12   1       13.42        8.51      1.22 o 
  -8  13   1       43.60       42.29      4.50 o 
  -7  13   1        2.06        0.62      1.16 o 
  -6  13   1      155.85      172.52      7.56 o 
  -5  13   1       28.50       30.27      2.19 o 
  -4  13   1      410.11      416.33      9.82 o 
  -3  13   1      342.67      342.22     12.03 o 
  -2  13   1        4.30        0.79      1.39 o 
  -1  13   1       20.21       27.45      3.60 o 
   0  13   1       42.77       53.25      4.82 o 
  -7  14   1       25.13       36.23      5.90 o 
  -6  14   1       18.42       17.63      2.11 o 
  -5  14   1      195.31      196.01      7.68 o 
  -4  14   1       79.35       79.66      4.85 o 
  -3  14   1       60.59       64.62      5.32 o 
  -2  14   1       64.54       71.58      5.36 o 
   2 -14   2       30.65       29.45      3.24 o 
   3 -14   2      174.81      198.80      9.38 o 
   4 -14   2       12.26       12.93      1.49 o 
   5 -14   2        1.36        2.02      4.41 o 
   6 -14   2      115.33      144.82      6.08 o 
   0 -13   2        0.87       -0.06      1.34 o 
   1 -13   2       19.74       15.81      2.84 o 
   2 -13   2      241.37      249.49      8.75 o 
   3 -13   2       30.83       37.52      3.14 o 
   4 -13   2       28.42       33.11      2.61 o 
   5 -13   2       21.58       22.68      2.93 o 
   6 -13   2      155.68      177.90     12.08 o 
   7 -13   2        0.73       -0.07      0.91 o 
   8 -13   2      123.98      122.47      5.79 o 
  -2 -12   2        0.24        1.84      1.72 o 
  -1 -12   2        0.72       -0.05      1.71 o 
   0 -12   2       44.66       40.81      4.87 o 
   1 -12   2      295.07      261.16      9.54 o 
   2 -12   2       27.74       31.93      3.20 o 
   3 -12   2      320.63      320.50     11.93 o 
   4 -12   2      108.99      111.59      5.14 o 
   5 -12   2      145.90      130.16      5.75 o 
   6 -12   2        2.18        1.02      1.08 o 
   7 -12   2       87.30      106.93      4.79 o 
   8 -12   2      150.86      147.16      7.13 o 
   9 -12   2       41.96       37.36      3.06 o 
  -3 -11   2        1.36        4.02      2.08 o 
  -2 -11   2       54.36       61.42      6.13 o 
  -1 -11   2       18.05       15.72      3.35 o 
   0 -11   2      128.78      119.42     10.78 o 
   1 -11   2       39.09       40.73      4.96 o 
   2 -11   2        4.27       10.43      2.10 o 
   3 -11   2       78.67       77.16      4.75 o 
   4 -11   2      122.74      131.12      4.80 o 
   5 -11   2       51.23       55.12      3.73 o 
   6 -11   2       68.71       56.45      3.14 o 
   7 -11   2      106.03      106.96      4.33 o 
   8 -11   2      167.17      147.90      5.74 o 
   9 -11   2       47.37       51.45      3.01 o 
  10 -11   2        0.01       -2.02      2.14 o 
  -3 -10   2       69.18       70.57      3.86 o 
  -2 -10   2       40.41       36.47      2.97 o 
  -1 -10   2       10.77        8.00      1.64 o 
   0 -10   2       13.28       11.90      2.20 o 
   1 -10   2       53.90       52.32      3.95 o 
   2 -10   2        9.52       10.50      3.62 o 
   3 -10   2     1396.83     1367.17     27.09 o 
   4 -10   2       24.68       18.42      2.39 o 
   5 -10   2     1729.57     1600.75     27.87 o 
   6 -10   2        9.33       11.11      1.88 o 
   7 -10   2        7.35        9.33      1.62 o 
   8 -10   2       18.84       23.55      2.23 o 
   9 -10   2        0.41        1.89      1.02 o 
  10 -10   2       13.30       13.13      1.36 o 
  -5  -9   2       13.84       13.63      2.88 o 
  -4  -9   2      195.73      214.00      7.09 o 
  -3  -9   2       89.54       91.09      4.94 o 
  -2  -9   2       76.95       86.16      5.16 o 
  -1  -9   2       48.03       49.64      3.04 o 
   0  -9   2      221.32      211.54      6.03 o 
   1  -9   2      151.16      156.13      6.89 o 
   2  -9   2       11.66        9.87      2.06 o 
   3  -9   2      210.56      224.28     10.35 o 
   4  -9   2      370.18      327.77     18.64 o 
   5  -9   2       10.31       10.16      1.41 o 
   6  -9   2      306.66      289.26      6.69 o 
   7  -9   2       64.25       62.17      3.45 o 
   8  -9   2        3.63        1.14      1.08 o 
   9  -9   2        9.01       14.18      1.71 o 
  10  -9   2       13.17       17.67      1.67 o 
  -6  -8   2       21.58       18.76      2.90 o 
  -5  -8   2       18.59       18.04      3.45 o 
  -4  -8   2      427.88      417.37     13.27 o 
  -3  -8   2      239.67      242.26      8.33 o 
  -2  -8   2      113.69      117.41      4.39 o 
  -1  -8   2     1766.22     1815.58     27.32 o 
   0  -8   2      667.19      683.89     14.50 o 
   1  -8   2       10.38       15.07      3.08 o 
   2  -8   2     1005.81      998.33     28.94 o 
   3  -8   2      559.41      534.89     22.41 o 
   4  -8   2       81.36       77.54      8.77 o 
   5  -8   2      901.37      933.12     19.97 o 
   6  -8   2       73.65       73.76      3.58 o 
   7  -8   2      619.79      591.99     11.92 o 
   8  -8   2       33.91       19.44      1.93 o 
   9  -8   2       34.59       38.49      2.72 o 
  10  -8   2       16.94       21.40      2.03 o 
  11  -8   2       81.92       97.01      5.83 o 
  -6  -7   2      125.34      138.28      6.60 o 
  -5  -7   2      277.87      283.29     10.88 o 
  -4  -7   2       70.97       69.93      5.09 o 
  -3  -7   2      446.44      445.35     10.83 o 
  -2  -7   2      674.71      769.04     12.70 o 
  -1  -7   2      508.95      556.54     15.25 o 
   0  -7   2       23.51       13.12      2.66 o 
   1  -7   2        8.81       16.09      2.58 o 
   2  -7   2       71.48       95.78      5.16 o 
   3  -7   2     1007.41      957.85     25.64 o 
   4  -7   2        1.41        2.48      2.19 o 
   5  -7   2       76.67       81.69      7.59 o 
   6  -7   2      661.01      683.87     15.57 o 
   7  -7   2      685.65      696.93     12.56 o 
   8  -7   2        1.56        2.93      1.14 o 
   9  -7   2       79.08      101.09      4.51 o 
  10  -7   2        4.11        3.91      1.21 o 
  11  -7   2       21.62       25.36      2.58 o 
  -7  -6   2      198.69      211.45      8.21 o 
  -6  -6   2       15.43       14.28      2.80 o 
  -5  -6   2       73.84       74.88      4.14 o 
  -4  -6   2      160.02      145.75      5.89 o 
  -3  -6   2      148.42      160.85      5.65 o 
  -2  -6   2        0.92        0.83      2.67 o 
  -1  -6   2      350.98      354.20     12.97 o 
   0  -6   2       10.53        7.51      1.63 o 
   1  -6   2      340.99      392.81      9.68 o 
   2  -6   2       53.20       34.85      3.59 o 
   3  -6   2      207.32      284.58      8.98 o 
   4  -6   2        2.21        1.80      2.21 o 
   5  -6   2      326.03      312.31     16.84 o 
   6  -6   2       49.73       42.43      6.49 o 
   7  -6   2       86.24       74.02      3.26 o 
   8  -6   2       29.16       25.65      2.08 o 
   9  -6   2       41.87       32.92      2.32 o 
  10  -6   2       10.73       12.52      1.79 o 
  11  -6   2       40.97       46.86      3.51 o 
  -8  -5   2       90.28      101.88      5.17 o 
  -7  -5   2       91.46       92.87      7.78 o 
  -6  -5   2      196.66      210.10     17.66 o 
  -5  -5   2      382.37      369.61     10.75 o 
  -4  -5   2       75.28       61.87      2.97 o 
  -3  -5   2      418.49      425.58     17.49 o 
  -2  -5   2      104.90      116.99      7.90 o 
  -1  -5   2      482.63      534.04     29.29 o 
   0  -5   2     1086.58     1283.57     21.66 o 
   1  -5   2     1002.13     1325.82     27.50 o 
   2  -5   2      128.66      102.99      3.94 o 
   3  -5   2     1516.24     1527.08     26.66 o 
   4  -5   2      114.99      156.49     10.07 o 
   5  -5   2       40.34       37.40      4.62 o 
   6  -5   2        0.51       -0.63      2.43 o 
   7  -5   2      758.66      634.28     10.51 o 
   8  -5   2        0.02        2.27      0.92 o 
   9  -5   2      742.21      721.10     25.19 o 
  10  -5   2      191.19      195.09      8.12 o 
  11  -5   2       67.90       82.52      4.63 o 
  -8  -4   2       67.01       72.83      6.80 o 
  -7  -4   2       58.33       54.88      6.28 o 
  -6  -4   2      120.20       96.82      7.00 o 
  -5  -4   2      153.67      149.04      5.24 o 
  -4  -4   2       16.26       14.79      3.80 o 
  -3  -4   2      393.77      327.30     13.98 o 
  -2  -4   2       13.31       12.79      3.22 o 
  -1  -4   2     1662.73     1865.97     36.97 o 
   0  -4   2     4815.37     4839.74     65.95 o 
   1  -4   2      393.79      422.46      7.39 o 
   2  -4   2     1338.46     1431.77     33.36 o 
   3  -4   2      269.70      424.40      9.13 o 
   4  -4   2     2636.77     2856.19     48.57 o 
   5  -4   2      173.21      211.79     13.52 o 
   6  -4   2      163.34      163.48     10.80 o 
   7  -4   2       24.25       23.65      1.83 o 
   8  -4   2        0.67        0.64      1.16 o 
   9  -4   2      141.14      135.18      5.83 o 
  10  -4   2       32.94       28.11      2.66 o 
  11  -4   2       47.00       49.76      4.63 o 
  -9  -3   2       18.14       26.17      4.15 o 
  -8  -3   2      106.30       91.22      8.47 o 
  -7  -3   2      238.92      225.77     12.29 o 
  -6  -3   2       34.06       32.00      2.95 o 
  -5  -3   2       11.14       14.25      2.19 o 
  -4  -3   2      171.58      214.68     10.30 o 
  -3  -3   2        5.13        7.95      2.79 o 
  -2  -3   2     1005.85     1005.36     42.50 o 
  -1  -3   2      110.34      136.16      5.78 o 
   0  -3   2     1269.85     1184.45     22.88 o 
   1  -3   2     1142.64     1171.93     49.07 o 
   2  -3   2      293.54      284.26      7.70 o 
   3  -3   2     1104.99     1135.50     16.08 o 
   4  -3   2      718.35      643.22     13.90 o 
   5  -3   2      191.58      176.87      7.52 o 
   6  -3   2        9.58        9.63      2.02 o 
   7  -3   2      904.67      890.99     16.82 o 
   8  -3   2      129.46      125.49      4.62 o 
   9  -3   2      195.13      196.61      8.73 o 
  10  -3   2       78.89       75.23      4.89 o 
  11  -3   2        1.38        2.45      4.12 o 
  -9  -2   2       83.65       82.62      7.72 o 
  -8  -2   2        8.96       14.11      4.20 o 
  -7  -2   2        8.11        9.21      1.86 o 
  -6  -2   2      368.25      381.86     10.60 o 
  -5  -2   2      134.84      137.96      7.59 o 
  -4  -2   2     2478.46     2927.66    127.07 o 
  -3  -2   2       15.36       29.45      3.21 o 
  -2  -2   2      705.15      676.13     16.03 o 
  -1  -2   2     4777.44     4437.36    116.06 o 
   0  -2   2    32414.57    30286.35    799.75 o 
   1  -2   2       78.47       88.86      4.85 o 
   2  -2   2      311.71      355.96     41.64 o 
   3  -2   2    14076.02    14748.61    152.30 o 
   4  -2   2      345.93      332.99      7.61 o 
   5  -2   2     1347.48     1412.53     21.88 o 
   6  -2   2       77.29       78.32      4.75 o 
   7  -2   2        0.02        0.69      1.14 o 
   8  -2   2      118.49      125.84      5.11 o 
   9  -2   2       47.38       47.34      2.63 o 
  10  -2   2       66.19       71.06      4.47 o 
 -10  -1   2        8.26       10.18      2.65 o 
  -9  -1   2      212.78      229.13      8.97 o 
  -8  -1   2      324.19      304.25     11.81 o 
  -7  -1   2     1498.45     1393.54     31.18 o 
  -6  -1   2       17.06       17.97      1.69 o 
  -5  -1   2      424.95      388.10     14.17 o 
  -4  -1   2       12.66       24.17      2.36 o 
  -3  -1   2     1167.18     1303.43     29.37 o 
  -2  -1   2      253.99      226.76      7.21 o 
  -1  -1   2    44260.96    37126.77    754.75 o 
   0  -1   2        0.13        7.62      1.03 o 
   1  -1   2      264.73      277.79     15.56 o 
   2  -1   2     1827.50     1873.98     36.73 o 
   3  -1   2       37.09       33.11      2.95 o 
   4  -1   2     3652.30     3529.54     38.29 o 
   5  -1   2      245.81      251.96      7.64 o 
   6  -1   2      131.30      136.86      8.07 o 
   7  -1   2      616.97      616.60     12.35 o 
   8  -1   2      298.29      295.63      8.24 o 
   9  -1   2      109.90      107.15      5.40 o 
  10  -1   2      171.54      168.73      5.91 o 
 -10   0   2       10.21        9.16      1.77 o 
  -9   0   2      316.88      308.26      9.17 o 
  -8   0   2      671.80      633.56     16.67 o 
  -7   0   2       11.73        8.67      1.72 o 
  -6   0   2      585.14      578.65     18.01 o 
  -5   0   2       13.22       27.02      3.52 o 
  -4   0   2       17.91       25.58      2.28 o 
  -3   0   2      782.55      743.70     14.76 o 
  -2   0   2       27.55       45.54      3.49 o 
  -1   0   2      802.90      808.04     19.51 o 
   0   0   2    16636.59    15874.65    508.46 o 
   1   0   2      415.87      468.69     12.65 o 
   2   0   2     8148.04     7763.30     97.87 o 
   3   0   2     1687.76     1592.71     27.79 o 
   4   0   2       21.71       15.93      2.03 o 
   5   0   2      810.92      832.30     31.49 o 
   6   0   2       89.55       98.10      7.17 o 
   7   0   2        8.83        9.68      1.73 o 
   8   0   2       98.51       96.26      4.68 o 
   9   0   2        3.08        2.67      2.17 o 
  10   0   2       12.77       11.60      1.97 o 
 -10   1   2        6.03        7.91      1.83 o 
  -9   1   2      298.02      282.25      9.19 o 
  -8   1   2      434.53      413.18     12.16 o 
  -7   1   2      132.76      136.76      4.63 o 
  -6   1   2      159.39      179.14      9.27 o 
  -5   1   2     1730.74     1661.66     27.82 o 
  -4   1   2      206.98      204.62      5.73 o 
  -3   1   2      634.23      573.08     13.99 o 
  -2   1   2      191.59      195.18      4.66 o 
  -1   1   2     9535.10     9668.94    135.66 o 
   0   1   2     1748.45     1811.92     24.15 o 
   1   1   2     3056.96     3021.56     69.56 o 
   2   1   2      310.39      344.45     11.42 o 
   3   1   2        6.48        7.28      1.24 o 
   4   1   2      601.26      679.54     17.05 o 
   5   1   2      186.91      179.02     10.04 o 
   6   1   2      121.33      110.01      4.72 o 
   7   1   2       38.05       25.95      2.15 o 
   8   1   2     1017.57      918.31     45.78 o 
   9   1   2      126.25      116.45      9.64 o 
  10   1   2      139.88      149.55      6.26 o 
 -10   2   2        3.50        2.63      1.15 o 
  -9   2   2        0.65        0.02      1.49 o 
  -8   2   2        0.33       -0.78      1.21 o 
  -7   2   2       36.96       38.69      2.30 o 
  -6   2   2      919.31      941.60     24.21 o 
  -5   2   2       58.78       59.56      4.84 o 
  -4   2   2     2483.07     2500.14     69.95 o 
  -3   2   2      201.49      204.83      6.90 o 
  -2   2   2     1168.73     1415.65     28.14 o 
  -1   2   2     1846.06     1870.06     36.94 o 
   0   2   2    11061.58    11296.37    142.57 o 
   1   2   2    19787.87    18627.95    382.60 o 
   2   2   2       23.50       29.77      1.79 o 
   3   2   2      514.85      525.48     11.50 o 
   4   2   2      114.05      117.97      6.89 o 
   5   2   2       40.24       44.51      6.06 o 
   6   2   2      780.73      689.77     19.61 o 
   7   2   2        3.91        2.77      1.30 o 
   8   2   2       15.93       11.67      3.42 o 
   9   2   2        0.18        1.93      2.11 o 
 -11   3   2       60.04       65.13      5.21 o 
 -10   3   2        4.79        2.53      1.77 o 
  -9   3   2       81.09       66.61      4.68 o 
  -8   3   2      178.31      190.05      5.69 o 
  -7   3   2      461.05      450.13     10.89 o 
  -6   3   2     1277.31     1259.57     55.40 o 
  -5   3   2       62.91       54.22      4.96 o 
  -4   3   2      988.15      981.75     18.89 o 
  -3   3   2      795.67      808.38     20.31 o 
  -2   3   2     1610.32     1630.19     42.70 o 
  -1   3   2    20303.46    20542.14    328.31 o 
   0   3   2      335.14      294.79      8.85 o 
   1   3   2     3962.46     3916.74    142.19 o 
   2   3   2        5.34        3.51      1.10 o 
   3   3   2      650.81      666.17     15.69 o 
   4   3   2       72.09       89.26      6.98 o 
   5   3   2      547.81      578.93     17.58 o 
   6   3   2      104.17       94.08      4.86 o 
   7   3   2      228.79      222.26     10.63 o 
   8   3   2      549.77      523.67     22.25 o 
   9   3   2        0.23       -0.13      1.49 o 
 -11   4   2       94.49       97.31      3.93 o 
 -10   4   2        3.36        3.78      1.38 o 
  -9   4   2       17.98       16.02      2.14 o 
  -8   4   2        1.37        2.04      1.22 o 
  -7   4   2      711.29      711.71     13.36 o 
  -6   4   2       14.55       22.39      4.19 o 
  -5   4   2     2175.45     2047.81     44.15 o 
  -4   4   2     1547.41     1795.19     32.77 o 
  -3   4   2        7.37       15.76      1.73 o 
  -2   4   2      277.62      192.36      6.38 o 
  -1   4   2     1574.64     1631.49     32.03 o 
   0   4   2     1020.55     1141.56     32.54 o 
   1   4   2      832.67      791.30     22.63 o 
   2   4   2      399.78      414.67     11.38 o 
   3   4   2     1256.24     1239.35     33.58 o 
   4   4   2      111.55      132.16      8.87 o 
   5   4   2       91.36       79.11      5.85 o 
   6   4   2     1464.00     1399.22     32.60 o 
   7   4   2        1.62       -1.52      1.52 o 
   8   4   2        6.58        5.67      1.49 o 
 -11   5   2        2.33        2.25      0.97 o 
 -10   5   2      195.53      206.46      8.24 o 
  -9   5   2       50.66       45.07      2.93 o 
  -8   5   2     1007.86      960.76     15.68 o 
  -7   5   2      234.74      238.14      6.12 o 
  -6   5   2     1228.63     1174.05     40.61 o 
  -5   5   2      150.25      164.02     15.74 o 
  -4   5   2      388.36      496.54     15.32 o 
  -3   5   2     3204.35     3541.23     79.93 o 
  -2   5   2     1838.63     1893.15     43.89 o 
  -1   5   2        2.90        6.76      1.58 o 
   0   5   2        0.92        0.12      1.46 o 
   1   5   2     1012.35     1076.37     21.06 o 
   2   5   2        2.66        1.60      1.21 o 
   3   5   2      223.48      224.98      8.73 o 
   4   5   2       16.46       20.30      2.79 o 
   5   5   2      783.07      762.77     27.11 o 
   6   5   2       19.94       19.05      3.12 o 
   7   5   2        2.29        4.16      1.47 o 
   8   5   2       92.26       95.56      6.65 o 
 -11   6   2       13.69       13.88      1.97 o 
 -10   6   2       41.67       42.79      2.76 o 
  -9   6   2       61.85       63.44      3.75 o 
  -8   6   2        2.90        1.91      1.33 o 
  -7   6   2      326.25      315.71      7.40 o 
  -6   6   2      209.13      183.87     15.23 o 
  -5   6   2      411.26      423.62     27.52 o 
  -4   6   2      521.55      589.25     20.81 o 
  -3   6   2      146.77      187.07      7.59 o 
  -2   6   2      113.06      111.69      5.79 o 
  -1   6   2     3077.78     3046.29     56.96 o 
   0   6   2      280.72      278.95     10.79 o 
   1   6   2      123.11      127.97      7.39 o 
   2   6   2        6.19       11.04      3.20 o 
   3   6   2      115.04      108.45      5.74 o 
   4   6   2        6.71        8.26      2.17 o 
   5   6   2      167.10      156.76     11.76 o 
   6   6   2      121.39      119.61      9.32 o 
   7   6   2        7.27        8.11      1.50 o 
 -11   7   2       11.77       11.35      1.66 o 
 -10   7   2      184.01      188.41      7.08 o 
  -9   7   2       38.85       40.47      2.80 o 
  -8   7   2      218.35      204.74      6.09 o 
  -7   7   2       26.70       31.06      1.92 o 
  -6   7   2       95.94      102.27      3.80 o 
  -5   7   2       67.62       77.68      9.75 o 
  -4   7   2      209.03      209.20      9.05 o 
  -3   7   2     1103.81     1113.42     32.70 o 
  -2   7   2      945.69      905.21     30.31 o 
  -1   7   2       31.87       40.24      4.45 o 
   0   7   2       79.77       66.63      6.68 o 
   1   7   2       27.85       35.01      4.82 o 
   2   7   2       47.58       53.88      4.06 o 
   3   7   2       18.53       13.54      1.62 o 
   4   7   2      181.30      179.86      7.59 o 
   5   7   2       71.93       74.11      7.09 o 
   6   7   2       11.33        9.72      2.67 o 
 -11   8   2       23.88       29.63      2.71 o 
 -10   8   2       77.87       79.24      4.46 o 
  -9   8   2       46.66       42.27      3.46 o 
  -8   8   2        5.03        2.75      1.59 o 
  -7   8   2       42.54       33.72      2.40 o 
  -6   8   2        4.51        7.55      1.21 o 
  -5   8   2      196.99      179.53      5.55 o 
  -4   8   2      266.06      267.21     16.76 o 
  -3   8   2       32.72       34.30      3.76 o 
  -2   8   2       20.95       20.23      3.67 o 
  -1   8   2      212.28      188.51     11.78 o 
   0   8   2        2.55        1.99      1.07 o 
   1   8   2      455.62      453.07     10.43 o 
   2   8   2       36.01       36.58      2.97 o 
   3   8   2      119.91      115.34      5.43 o 
   4   8   2       72.30       66.80      6.77 o 
   5   8   2       10.57       12.65      3.11 o 
   6   8   2        0.15       -0.88      1.28 o 
 -10   9   2        3.79        1.53      4.87 o 
  -9   9   2       60.84       58.79      4.71 o 
  -8   9   2        2.82        1.84      1.11 o 
  -7   9   2       63.51       61.40      3.17 o 
  -6   9   2       38.03       40.48      2.55 o 
  -5   9   2       23.26       26.22      2.23 o 
  -4   9   2       55.85       59.63      2.87 o 
  -3   9   2       21.06       20.35      2.68 o 
  -2   9   2      330.51      273.31     18.03 o 
  -1   9   2      164.09      162.32      6.83 o 
   0   9   2      708.40      666.27     14.40 o 
   1   9   2      631.12      627.51     15.96 o 
   2   9   2       35.49       35.29      3.33 o 
   3   9   2      242.69      264.50     12.71 o 
   4   9   2        0.39        1.87      1.96 o 
   5   9   2        0.37        0.87      1.43 o 
 -10  10   2      334.61      373.03     11.68 o 
  -9  10   2       94.23       78.81      5.33 o 
  -8  10   2        7.87        7.40      1.70 o 
  -7  10   2      339.69      354.55     11.97 o 
  -6  10   2        8.27       10.01      1.54 o 
  -5  10   2       35.58       31.82      2.29 o 
  -4  10   2      830.89      804.47     16.23 o 
  -3  10   2       22.55       18.44      2.84 o 
  -2  10   2       32.62       33.19      3.22 o 
  -1  10   2     1134.52     1024.09     18.81 o 
   0  10   2      405.15      379.41     15.19 o 
   1  10   2        2.19        3.12      1.67 o 
   2  10   2       75.53       87.05      5.31 o 
   3  10   2        8.86        9.91      1.79 o 
   4  10   2       42.23       47.35      4.84 o 
 -10  11   2        5.56        9.02      1.66 o 
  -9  11   2       26.60       26.03      2.93 o 
  -8  11   2      136.78      148.43     10.89 o 
  -7  11   2       46.70       35.69      2.75 o 
  -6  11   2      500.12      478.06     10.79 o 
  -5  11   2       98.53       94.11      3.82 o 
  -4  11   2      228.22      221.66     13.07 o 
  -3  11   2        0.99        2.75      2.59 o 
  -2  11   2      295.43      280.13      8.02 o 
  -1  11   2       56.20       49.54      5.11 o 
   0  11   2        2.31        1.70      1.30 o 
   1  11   2      136.07      118.46      5.96 o 
   2  11   2        7.55       10.52      1.43 o 
   3  11   2       51.10       64.14      5.34 o 
  -9  12   2       31.46       36.40      3.10 o 
  -8  12   2       84.99       84.99      4.55 o 
  -7  12   2      244.39      240.32      6.94 o 
  -6  12   2       77.51       71.86      4.76 o 
  -5  12   2        3.05        4.24      1.45 o 
  -4  12   2      228.53      237.32      8.93 o 
  -3  12   2        3.06        2.31      1.39 o 
  -2  12   2       63.36       54.82      5.86 o 
  -1  12   2        9.71        6.91      2.34 o 
   0  12   2        4.17        0.27      1.49 o 
   1  12   2        0.01       -1.17      1.38 o 
   2  12   2       25.86       22.20      2.72 o 
  -8  13   2       49.42       50.15      5.34 o 
  -7  13   2       28.76       25.06      3.59 o 
  -6  13   2        0.34        4.69      1.40 o 
  -5  13   2        5.97        3.45      0.95 o 
  -4  13   2       69.57       63.59      3.43 o 
  -3  13   2       55.10       49.51      4.22 o 
  -2  13   2       74.68       70.04      6.08 o 
  -1  13   2       53.80       44.37      4.49 o 
   0  13   2       25.98       27.29      3.30 o 
  -7  14   2        0.12        2.54      2.54 o 
  -6  14   2       27.64       32.61      3.22 o 
  -5  14   2       24.39       29.90      2.92 o 
  -4  14   2        0.01        0.01      1.53 o 
  -3  14   2      222.52      255.60     10.06 o 
  -2  14   2       11.10       12.66      2.38 o 
   2 -14   3       42.69       35.73      3.55 o 
   3 -14   3        6.67        6.01      1.75 o 
   4 -14   3        1.39        1.88      1.33 o 
   5 -14   3       13.52       10.83      2.38 o 
   6 -14   3       11.98       13.88      1.71 o 
   0 -13   3       26.33       30.47      3.63 o 
   1 -13   3      142.00      155.59      8.93 o 
   2 -13   3        1.19       -0.82      1.17 o 
   3 -13   3       27.16       27.68      2.77 o 
   4 -13   3       70.18       59.96      4.76 o 
   5 -13   3        7.68        8.25      2.09 o 
   6 -13   3      106.10      110.12      5.16 o 
   7 -13   3       92.16       89.12      3.57 o 
   8 -13   3        8.40        9.00      1.67 o 
  -2 -12   3        0.14        6.04      1.99 o 
  -1 -12   3       22.90       28.56      3.95 o 
   0 -12   3       70.20       65.28      6.08 o 
   1 -12   3       34.50       38.82      3.90 o 
   2 -12   3      343.26      327.08     11.02 o 
   3 -12   3      479.87      467.66     13.72 o 
   4 -12   3        2.96        2.57      1.49 o 
   5 -12   3       39.82       29.73      2.71 o 
   6 -12   3      163.19      151.47      9.41 o 
   7 -12   3       37.99       45.20      2.82 o 
   8 -12   3      203.21      209.62      8.56 o 
   9 -12   3       56.09       68.64      4.06 o 
  -3 -11   3       17.27       17.68      3.04 o 
  -2 -11   3       47.84       53.47      5.70 o 
  -1 -11   3        4.13        0.75      2.00 o 
   0 -11   3       33.68       33.44      3.33 o 
   1 -11   3      782.32      749.03     22.51 o 
   2 -11   3      221.81      201.48      8.71 o 
   3 -11   3      202.28      205.31     13.97 o 
   4 -11   3     1175.82     1068.16     28.74 o 
   5 -11   3       18.95       24.27      2.57 o 
   6 -11   3       29.51       28.37      3.48 o 
   7 -11   3      350.65      340.86     21.58 o 
   8 -11   3        9.63        7.14      1.92 o 
   9 -11   3       25.38       29.50      3.03 o 
  -4 -10   3       62.81       69.17      5.91 o 
  -3 -10   3        6.35        5.31      1.87 o 
  -2 -10   3       75.24       66.63      6.39 o 
  -1 -10   3       20.35       16.08      1.95 o 
   0 -10   3      112.22      111.97      5.97 o 
   1 -10   3       48.02       48.82      3.92 o 
   2 -10   3     2014.04     2008.28     52.69 o 
   3 -10   3      667.78      648.32     13.15 o 
   4 -10   3      324.99      333.31     17.02 o 
   5 -10   3       59.61       61.63      3.93 o 
   6 -10   3      116.17      110.32      6.99 o 
   7 -10   3      142.71      144.14      6.47 o 
   8 -10   3       37.54       40.53      3.14 o 
   9 -10   3       27.19       28.71      2.63 o 
  10 -10   3       60.11       66.88      2.78 o 
  -5  -9   3        4.37        5.62      2.34 o 
  -4  -9   3        0.14        2.40      1.38 o 
  -3  -9   3      133.64      114.76      5.39 o 
  -2  -9   3        2.91        1.52      1.08 o 
  -1  -9   3        0.69       -0.13      0.85 o 
   0  -9   3      449.07      458.81      9.43 o 
   1  -9   3      594.42      629.40     14.55 o 
   2  -9   3      110.63      112.23      4.38 o 
   3  -9   3      159.04      131.79      4.76 o 
   4  -9   3       63.73       64.26      4.04 o 
   5  -9   3      489.93      492.83     13.10 o 
   6  -9   3      158.55      167.06      4.93 o 
   7  -9   3      331.19      351.68     12.76 o 
   8  -9   3       21.38       20.90      2.01 o 
   9  -9   3        4.91        2.72      1.16 o 
  10  -9   3        1.02        0.73      0.87 o 
  -6  -8   3        0.04        1.90      1.54 o 
  -5  -8   3       62.16       53.15      4.13 o 
  -4  -8   3       33.51       30.29      2.87 o 
  -3  -8   3       19.96       22.04      2.11 o 
  -2  -8   3      135.83      125.20      4.62 o 
  -1  -8   3      227.96      248.52      5.71 o 
   0  -8   3       56.59       46.47      2.35 o 
   1  -8   3      750.26      806.61     24.51 o 
   2  -8   3        7.51       12.13      3.59 o 
   3  -8   3      675.01      688.44     24.28 o 
   4  -8   3       15.98       17.33      3.84 o 
   5  -8   3        8.01       10.64      1.60 o 
   6  -8   3      130.07      114.16      3.83 o 
   7  -8   3      319.81      309.56      7.73 o 
   8  -8   3       35.81       34.59      2.40 o 
   9  -8   3      240.76      224.75      7.55 o 
  10  -8   3        3.56        6.42      1.37 o 
  11  -8   3       47.27       51.04      5.25 o 
  -6  -7   3       47.37       46.86      3.74 o 
  -5  -7   3       23.76       22.35      3.04 o 
  -4  -7   3        6.75        5.31      1.79 o 
  -3  -7   3       13.24       12.13      2.37 o 
  -2  -7   3       28.99       39.79      2.43 o 
  -1  -7   3       19.29       19.57      3.22 o 
   0  -7   3      141.70      151.39      8.74 o 
   1  -7   3     1280.87     1435.43     68.73 o 
   2  -7   3     2521.07     2484.23     56.20 o 
   3  -7   3      184.21      149.97      7.26 o 
   4  -7   3      265.90      269.95     11.80 o 
   5  -7   3      189.03      176.69     19.43 o 
   6  -7   3      155.44      152.65      4.82 o 
   7  -7   3       14.73       15.43      1.67 o 
   8  -7   3       73.86       63.45      3.25 o 
   9  -7   3       42.34       30.90      2.75 o 
  10  -7   3       43.28       41.27      4.37 o 
  11  -7   3      109.07      125.78      5.54 o 
  -7  -6   3       46.91       55.43      4.00 o 
  -6  -6   3       43.21       53.20      4.08 o 
  -5  -6   3        1.34       -0.09      1.27 o 
  -4  -6   3      330.66      324.89      9.11 o 
  -3  -6   3      363.72      420.30      9.72 o 
  -2  -6   3      109.01      117.38     11.33 o 
  -1  -6   3      697.22      889.38     17.68 o 
   0  -6   3     4139.09     4875.62     80.66 o 
   1  -6   3      172.21      140.13      6.14 o 
   2  -6   3      326.80      344.94     11.31 o 
   3  -6   3     2420.47     2646.21     43.16 o 
   4  -6   3      361.31      326.15     12.14 o 
   5  -6   3       52.63       53.43      8.67 o 
   6  -6   3        5.09        6.27      3.77 o 
   7  -6   3       62.88       65.28      3.16 o 
   8  -6   3        6.20        8.17      1.63 o 
   9  -6   3       44.25       42.72      3.07 o 
  10  -6   3       40.31       40.71      2.98 o 
  11  -6   3        0.01       -0.23      1.18 o 
  -8  -5   3       57.07       59.76      5.19 o 
  -7  -5   3       48.96       57.77      6.11 o 
  -6  -5   3      144.80      150.24     10.62 o 
  -5  -5   3        4.82        4.08      1.69 o 
  -4  -5   3      556.16      563.51     10.35 o 
  -3  -5   3        7.26        4.62      3.01 o 
  -2  -5   3      195.17      248.53     50.20 o 
  -1  -5   3      116.42      126.57      6.73 o 
   0  -5   3      257.09      392.21      8.54 o 
   1  -5   3        1.11        0.57      1.07 o 
   2  -5   3      403.64      382.45      9.80 o 
   3  -5   3       37.53       20.30      2.81 o 
   4  -5   3     3904.79     3873.91     74.43 o 
   5  -5   3      817.37      880.02     27.11 o 
   6  -5   3       76.80       71.76      6.43 o 
   7  -5   3      163.30      163.77      4.30 o 
   8  -5   3     1033.64      991.84     17.43 o 
   9  -5   3        7.04        3.84      1.15 o 
  10  -5   3       27.24       30.38      2.25 o 
  11  -5   3      233.31      268.73      8.80 o 
  -8  -4   3       50.24       67.46      6.84 o 
  -7  -4   3      300.22      297.73     15.92 o 
  -6  -4   3       34.68       28.11      6.62 o 
  -5  -4   3       33.25       28.75      2.10 o 
  -4  -4   3      216.54      214.99     15.64 o 
  -3  -4   3        0.98        6.96      5.30 o 
  -2  -4   3       35.13       27.53      3.99 o 
  -1  -4   3     1472.70     1680.39     35.79 o 
   0  -4   3      707.06      757.38     12.99 o 
   1  -4   3       86.06       87.62      4.05 o 
   2  -4   3      199.33      207.72      6.25 o 
   3  -4   3    11379.82    11529.43    113.36 o 
   4  -4   3     1556.87     1589.64     31.25 o 
   5  -4   3       34.14       29.91      3.61 o 
   6  -4   3      770.98      759.43     25.47 o 
   7  -4   3     1017.96     1040.86     15.33 o 
   8  -4   3       26.51       25.61      2.06 o 
   9  -4   3       88.19       83.25      3.78 o 
  10  -4   3        0.72        0.59      1.40 o 
  11  -4   3        6.29        6.28      1.43 o 
  -9  -3   3        0.29        1.17      2.03 o 
  -8  -3   3       59.79       66.84      7.23 o 
  -7  -3   3      111.89       97.94      8.91 o 
  -6  -3   3      145.88      139.76      8.34 o 
  -5  -3   3       13.05       11.45      1.89 o 
  -4  -3   3        0.46        1.61      2.57 o 
  -3  -3   3      173.58      213.72     14.22 o 
  -2  -3   3      112.88      141.41      7.71 o 
  -1  -3   3      518.05      539.38     13.81 o 
   0  -3   3      181.17      161.04      4.99 o 
   1  -3   3     1362.76     1387.97     34.02 o 
   2  -3   3     3554.79     3671.43     50.98 o 
   3  -3   3     1588.43     1716.94     34.21 o 
   4  -3   3      722.09      814.95     16.71 o 
   5  -3   3       51.13       33.72      3.36 o 
   6  -3   3      860.63      904.31     22.52 o 
   7  -3   3       69.23       62.30      3.32 o 
   8  -3   3       47.90       53.04      3.27 o 
   9  -3   3       88.68       85.85      3.91 o 
  10  -3   3        0.25        1.80      1.00 o 
  11  -3   3        7.11        4.71      1.83 o 
  -9  -2   3        0.06       -1.73      2.35 o 
  -8  -2   3        0.16        0.98      2.06 o 
  -7  -2   3       34.10       32.46      3.18 o 
  -6  -2   3       42.63       40.45      3.21 o 
  -5  -2   3        8.30        4.96      2.14 o 
  -4  -2   3      346.90      446.84     17.99 o 
  -3  -2   3     6054.61     7170.60    292.54 o 
  -2  -2   3       25.41       26.25      2.51 o 
  -1  -2   3      123.99      130.54      7.07 o 
   0  -2   3       31.00       33.72      2.28 o 
   1  -2   3     2963.54     2811.05     57.45 o 
   2  -2   3     6242.02     4922.68     98.28 o 
   3  -2   3       90.07       95.36      3.66 o 
   4  -2   3     2260.83     2584.69     32.07 o 
   5  -2   3      947.75      915.84     22.17 o 
   6  -2   3      297.85      309.36      9.78 o 
   7  -2   3       73.21       61.48      3.50 o 
   8  -2   3        3.69        3.58      1.09 o 
   9  -2   3        4.15        5.38      1.22 o 
  10  -2   3       86.46       81.80      5.22 o 
 -10  -1   3        3.30        2.35      1.85 o 
  -9  -1   3        4.58        4.55      2.44 o 
  -8  -1   3      310.23      285.98     11.48 o 
  -7  -1   3       19.31       22.21      2.74 o 
  -6  -1   3       10.28        8.49      1.53 o 
  -5  -1   3      163.60      171.19     10.56 o 
  -4  -1   3      278.50      337.11     10.14 o 
  -3  -1   3      221.90      185.33      5.34 o 
  -2  -1   3     1560.14     1536.10     43.20 o 
  -1  -1   3      145.77      167.32     10.07 o 
   0  -1   3     1058.43     1023.16     27.77 o 
   1  -1   3      691.66      614.20     41.97 o 
   2  -1   3     1597.45     1551.06     27.60 o 
   3  -1   3      982.18      793.90     20.33 o 
   4  -1   3     2643.28     2545.66     31.56 o 
   5  -1   3       18.50       20.18      2.60 o 
   6  -1   3     1722.47     1729.50     38.75 o 
   7  -1   3      288.59      287.08      7.80 o 
   8  -1   3      104.91       93.30      4.44 o 
   9  -1   3      262.61      250.11      8.46 o 
  10  -1   3       65.78       69.03      5.79 o 
 -10   0   3       67.06       81.21      7.50 o 
  -9   0   3      220.77      211.31      7.75 o 
  -8   0   3       10.10        9.57      2.21 o 
  -7   0   3       25.97       24.46      2.33 o 
  -6   0   3       45.96       40.95      4.53 o 
  -5   0   3     1254.53     1378.44     56.36 o 
  -4   0   3       67.67       51.83      2.96 o 
  -3   0   3       64.47       76.14      4.03 o 
  -2   0   3      940.54      885.39     50.14 o 
  -1   0   3     1205.09     1135.63     27.35 o 
   0   0   3      536.25      511.99     13.48 o 
   1   0   3     3537.78     3365.55     64.05 o 
   2   0   3    19071.95    17140.53    295.73 o 
   3   0   3      936.13     1064.28     29.56 o 
   4   0   3        3.24        2.62      1.86 o 
   5   0   3     1831.78     1933.51     50.69 o 
   6   0   3        3.89        1.40      2.36 o 
   7   0   3      146.51      124.02      5.63 o 
   8   0   3       17.65       16.80      1.97 o 
   9   0   3       36.31       40.91      3.01 o 
  10   0   3       31.87       32.35      2.86 o 
 -10   1   3        8.91        8.63      1.68 o 
  -9   1   3        0.90        0.89      1.60 o 
  -8   1   3      766.90      773.34     19.35 o 
  -7   1   3      400.15      379.54     10.27 o 
  -6   1   3        2.01        2.38      2.31 o 
  -5   1   3      276.78      300.72     10.86 o 
  -4   1   3      613.31      530.96     10.54 o 
  -3   1   3      186.17      186.98      5.88 o 
  -2   1   3     6697.41     6966.85    109.27 o 
  -1   1   3      481.43      461.75      9.32 o 
   0   1   3        3.39       10.40      1.94 o 
   1   1   3     2970.65     2893.07     45.20 o 
   2   1   3     4134.84     4573.33    268.32 o 
   3   1   3      689.46      666.95     21.07 o 
   4   1   3        0.08        1.05      2.24 o 
   5   1   3      436.04      493.90     27.60 o 
   6   1   3       22.39       19.74      2.63 o 
   7   1   3       99.53      104.43      5.19 o 
   8   1   3        4.24        6.33      2.56 o 
   9   1   3       53.78       47.69      6.24 o 
  10   1   3        0.06        0.75      0.92 o 
 -10   2   3      149.75      156.61      7.43 o 
  -9   2   3      318.49      337.94     10.02 o 
  -8   2   3       31.96       28.82      2.33 o 
  -7   2   3     2112.12     1969.87     29.58 o 
  -6   2   3      190.80      204.59      9.44 o 
  -5   2   3      882.81      934.73     21.81 o 
  -4   2   3       55.06       40.74      3.33 o 
  -3   2   3       66.44       67.99      2.44 o 
  -2   2   3     4859.39     5317.70     76.32 o 
  -1   2   3     6824.40     6974.99     86.98 o 
   0   2   3      796.40      832.14     16.33 o 
   1   2   3    11873.11    11327.65    125.43 o 
   2   2   3      210.68      218.91      5.48 o 
   3   2   3     1053.37     1101.03     34.10 o 
   4   2   3      495.83      485.07     28.84 o 
   5   2   3      247.99      246.50     16.10 o 
   6   2   3        2.44        1.14      1.99 o 
   7   2   3       83.44       79.39      4.55 o 
   8   2   3       24.97       22.99      2.72 o 
   9   2   3      109.65      107.76      8.52 o 
 -11   3   3       83.24       94.72      6.16 o 
 -10   3   3        0.49        0.31      1.19 o 
  -9   3   3        8.77        8.52      1.80 o 
  -8   3   3     2685.66     2573.03     38.51 o 
  -7   3   3      301.05      303.32      6.62 o 
  -6   3   3       60.21       52.73      5.59 o 
  -5   3   3       90.94       83.60      5.94 o 
  -4   3   3      681.96      764.31     15.82 o 
  -3   3   3      139.03      167.61      4.38 o 
  -2   3   3     1004.76     1019.65     20.25 o 
  -1   3   3        1.52        4.42      0.91 o 
   0   3   3     1766.68     1748.79     45.88 o 
   1   3   3     6530.07     6750.74    136.36 o 
   2   3   3     1734.84     1763.19     25.02 o 
   3   3   3      243.02      285.96      8.29 o 
   4   3   3      351.26      350.42     15.16 o 
   5   3   3       83.73       79.87      4.48 o 
   6   3   3       42.10       34.66      3.12 o 
   7   3   3       53.96       66.09      6.14 o 
   8   3   3      116.01      115.06      9.68 o 
   9   3   3        5.06        2.78      1.42 o 
 -11   4   3       61.62       64.21      4.78 o 
 -10   4   3       22.42       23.86      2.51 o 
  -9   4   3       54.33       54.34      3.13 o 
  -8   4   3       27.27       21.18      2.24 o 
  -7   4   3     1358.70     1358.36     22.00 o 
  -6   4   3      147.46      132.66      9.61 o 
  -5   4   3       77.41       61.80      5.14 o 
  -4   4   3      777.78      837.12     23.31 o 
  -3   4   3        3.82       16.30      2.28 o 
  -2   4   3       19.46       35.07      3.75 o 
  -1   4   3       21.57       22.94      1.94 o 
   0   4   3      313.93      293.11      9.85 o 
   1   4   3      104.32      108.00      4.49 o 
   2   4   3     1218.97     1355.23     26.47 o 
   3   4   3      886.93      888.01     22.65 o 
   4   4   3      387.65      421.30     16.01 o 
   5   4   3      116.85      112.37      8.03 o 
   6   4   3       84.43       84.61      6.68 o 
   7   4   3        3.41        3.74      1.39 o 
   8   4   3        0.71        0.41      1.13 o 
 -11   5   3        2.79        0.90      0.85 o 
 -10   5   3      142.88      155.54      5.36 o 
  -9   5   3      152.40      145.91      5.26 o 
  -8   5   3        3.58        4.67      1.20 o 
  -7   5   3     1543.82     1533.68     26.28 o 
  -6   5   3        0.21        2.84      2.90 o 
  -5   5   3      226.69      261.52     13.30 o 
  -4   5   3     1552.18     1642.81     45.87 o 
  -3   5   3     3321.30     3344.22     60.90 o 
  -2   5   3       11.42        7.60      1.57 o 
  -1   5   3      423.17      480.96     12.46 o 
   0   5   3      244.63      234.68      7.82 o 
   1   5   3      854.19      954.65     30.71 o 
   2   5   3      201.54      192.29      8.08 o 
   3   5   3     1187.19     1214.15     29.61 o 
   4   5   3       18.69       12.65      1.81 o 
   5   5   3      297.29      270.81     26.56 o 
   6   5   3      123.50      118.03     13.75 o 
   7   5   3      176.66      187.27      7.72 o 
   8   5   3       43.61       46.40      2.97 o 
 -11   6   3       51.30       58.77      3.38 o 
 -10   6   3        0.94        0.96      1.05 o 
  -9   6   3      653.81      632.85     15.50 o 
  -8   6   3     1171.99     1108.82     17.47 o 
  -7   6   3       30.23       37.58      2.45 o 
  -6   6   3      131.81      108.75     11.74 o 
  -5   6   3      960.11      944.80     28.82 o 
  -4   6   3     1079.35     1152.17     45.33 o 
  -3   6   3      983.26      929.73     22.23 o 
  -2   6   3     1899.48     1831.66     44.95 o 
  -1   6   3        2.27        8.24      2.61 o 
   0   6   3      999.90      890.77     41.25 o 
   1   6   3        1.85        2.09      1.61 o 
   2   6   3      337.61      350.76     13.62 o 
   3   6   3      408.74      401.33      9.87 o 
   4   6   3      146.93      133.74      6.11 o 
   5   6   3      154.67      136.68      9.82 o 
   6   6   3       10.36       10.73      1.92 o 
   7   6   3        5.23        4.85      1.21 o 
 -11   7   3      114.03      143.28      5.88 o 
 -10   7   3      144.31      156.10      5.50 o 
  -9   7   3       30.35       27.72      2.34 o 
  -8   7   3      326.34      299.40      7.49 o 
  -7   7   3      495.73      461.69      9.73 o 
  -6   7   3      290.22      297.19      7.49 o 
  -5   7   3        1.62        2.08      3.51 o 
  -4   7   3       50.31       48.22      5.97 o 
  -3   7   3      321.80      320.23     12.50 o 
  -2   7   3      734.93      707.60     29.63 o 
  -1   7   3     1237.54     1358.45     67.03 o 
   0   7   3        7.18        3.57      2.31 o 
   1   7   3      144.57      151.41     10.43 o 
   2   7   3      504.54      460.03     11.20 o 
   3   7   3      319.69      323.77     11.66 o 
   4   7   3      363.34      329.50     20.95 o 
   5   7   3      185.80      165.64     10.90 o 
   6   7   3       15.76       18.43      3.25 o 
 -11   8   3       19.64       24.28      2.49 o 
 -10   8   3        3.30        1.99      1.65 o 
  -9   8   3       70.48       62.12      4.96 o 
  -8   8   3      109.81       96.16      6.97 o 
  -7   8   3        0.03        2.30      1.53 o 
  -6   8   3      370.58      365.26      7.02 o 
  -5   8   3      213.37      229.48      5.65 o 
  -4   8   3        0.01       -1.23      3.34 o 
  -3   8   3        1.08        1.61      1.77 o 
  -2   8   3        0.16        2.77      3.65 o 
  -1   8   3       12.78       12.94      2.65 o 
   0   8   3      339.12      325.60     12.76 o 
   1   8   3      176.36      146.62      5.31 o 
   2   8   3      106.33      105.48      5.05 o 
   3   8   3      147.54      132.52     10.26 o 
   4   8   3      201.72      208.03      8.56 o 
   5   8   3        0.84        3.23      2.07 o 
   6   8   3       10.19       11.08      2.07 o 
 -10   9   3       11.46        7.58      1.90 o 
  -9   9   3       85.35       83.25      5.67 o 
  -8   9   3      240.32      197.29     11.77 o 
  -7   9   3       69.72       71.16      3.41 o 
  -6   9   3        0.54        2.59      1.12 o 
  -5   9   3       29.57       27.57      2.11 o 
  -4   9   3        4.24        6.77      1.17 o 
  -3   9   3      389.57      401.67      9.77 o 
  -2   9   3       18.56       22.83      3.01 o 
  -1   9   3       83.35       90.06      4.96 o 
   0   9   3      122.78      112.11      4.39 o 
   1   9   3       61.77       66.09      5.10 o 
   2   9   3        1.44        1.91      1.17 o 
   3   9   3      232.30      229.71      9.07 o 
   4   9   3       10.50        9.58      1.85 o 
   5   9   3       59.71       76.87      5.97 o 
 -10  10   3      191.49      209.66      8.22 o 
  -9  10   3       90.38       78.96      5.31 o 
  -8  10   3       77.40       78.79      5.73 o 
  -7  10   3        1.37        1.83      1.84 o 
  -6  10   3      241.45      221.13      6.43 o 
  -5  10   3      111.89      104.99      5.31 o 
  -4  10   3        1.61        4.29      1.30 o 
  -3  10   3       27.40       22.24      2.52 o 
  -2  10   3      641.59      622.14     19.52 o 
  -1  10   3        1.82        4.92      1.62 o 
   0  10   3       70.52       62.23      4.14 o 
   1  10   3      132.05      126.37      6.40 o 
   2  10   3      189.41      207.64      8.33 o 
   3  10   3       49.74       54.76      3.89 o 
   4  10   3       32.23       41.77      4.41 o 
 -10  11   3       27.16       26.77      2.60 o 
  -9  11   3      195.87      195.99      8.20 o 
  -8  11   3      198.14      179.44      9.97 o 
  -7  11   3        5.08        3.97      1.28 o 
  -6  11   3      203.57      198.92      6.31 o 
  -5  11   3      119.18      108.17      7.51 o 
  -4  11   3       41.80       48.03      3.62 o 
  -3  11   3      441.01      426.80     12.46 o 
  -2  11   3      365.60      338.12     10.81 o 
  -1  11   3       28.62       31.24      9.47 o 
   0  11   3       47.55       38.62      3.34 o 
   1  11   3      136.94      146.25      6.55 o 
   2  11   3       87.00       91.60      3.90 o 
   3  11   3       79.54       86.10     10.00 o 
  -9  12   3       23.77       18.49      2.24 o 
  -8  12   3       36.86       40.42      3.52 o 
  -7  12   3       58.01       58.93      4.04 o 
  -6  12   3       26.87       22.03      2.51 o 
  -5  12   3      404.11      420.23     25.88 o 
  -4  12   3       82.32       87.80      6.61 o 
  -3  12   3        0.26        0.45      1.39 o 
  -2  12   3       97.55       88.26      5.52 o 
  -1  12   3        0.03       -2.23      2.23 o 
   0  12   3      104.34      112.16      7.85 o 
   1  12   3       11.92       12.19      1.73 o 
   2  12   3        1.31        2.61      1.27 o 
  -8  13   3        3.45        4.13      2.49 o 
  -7  13   3       29.37       34.47      3.40 o 
  -6  13   3      133.19      157.79      5.32 o 
  -5  13   3        0.00       -1.17      1.17 o 
  -4  13   3      213.71      205.42      7.62 o 
  -3  13   3        1.33        3.20      1.62 o 
  -2  13   3        0.39        1.43      1.60 o 
  -1  13   3       22.18       28.39      3.52 o 
   0  13   3        0.12       -0.21      1.19 o 
  -6  14   3       38.05       47.33      5.75 o 
  -5  14   3      112.76      123.63      5.28 o 
  -4  14   3        8.13        8.20      2.74 o 
  -3  14   3        1.30       -0.11      1.22 o 
  -2  14   3        0.13       -1.52      1.52 o 
   3 -14   4       15.86       24.08      3.14 o 
   4 -14   4       10.60       11.18      2.35 o 
   5 -14   4       18.30       21.97      2.06 o 
   6 -14   4       85.36      105.02      4.62 o 
   0 -13   4        2.26        7.18      1.94 o 
   1 -13   4       17.69       19.31      2.86 o 
   2 -13   4        0.62        1.14      1.56 o 
   3 -13   4        0.10       -0.95      0.95 o 
   4 -13   4        9.44        4.87      1.63 o 
   5 -13   4       23.72       23.93      2.99 o 
   6 -13   4        3.13        3.75      1.28 o 
   7 -13   4        3.49        2.32      0.88 o 
   8 -13   4       99.15      114.41      9.93 o 
  -2 -12   4        0.00       -0.71      1.23 o 
  -1 -12   4      105.65      120.85      7.87 o 
   0 -12   4        4.74        3.95      2.53 o 
   1 -12   4       14.66        8.79      2.71 o 
   2 -12   4        7.90       11.01      1.94 o 
   3 -12   4       61.64       66.04      4.40 o 
   4 -12   4      114.68      115.47      6.94 o 
   5 -12   4      115.86      103.01      5.05 o 
   6 -12   4        1.39        2.98      1.14 o 
   7 -12   4       33.91       40.14      4.06 o 
   8 -12   4       79.14       78.09      4.91 o 
   9 -12   4        4.36        2.08      1.04 o 
  -2 -11   4       23.29       26.92      4.24 o 
  -1 -11   4       12.69       16.20      3.45 o 
   0 -11   4      149.45      141.30      6.73 o 
   1 -11   4       41.64       38.03      4.23 o 
   2 -11   4      116.71      103.43      5.64 o 
   3 -11   4      108.44      106.09      7.03 o 
   4 -11   4     1447.99     1353.96     36.01 o 
   5 -11   4       17.79       14.77      2.60 o 
   6 -11   4       94.16       85.39      6.13 o 
   7 -11   4       60.20       59.60      4.95 o 
   8 -11   4       50.69       53.08      2.97 o 
   9 -11   4       97.95      115.29      4.79 o 
  -4 -10   4       51.04       57.17      5.42 o 
  -3 -10   4      101.13      118.98      6.27 o 
  -2 -10   4        2.50        2.97      1.20 o 
  -1 -10   4       97.34      104.66      8.67 o 
   0 -10   4       70.00       71.02      6.78 o 
   1 -10   4      199.63      184.29      7.97 o 
   2 -10   4      213.09      198.84      7.51 o 
   3 -10   4      218.08      209.33      6.46 o 
   4 -10   4       23.90       19.14      2.38 o 
   5 -10   4     1656.63     1562.12     31.70 o 
   6 -10   4       89.39       92.75      4.42 o 
   7 -10   4      123.05      133.46      6.76 o 
   8 -10   4        0.97       -0.67      1.32 o 
   9 -10   4        3.05        7.62      1.54 o 
  10 -10   4        6.34        6.34      1.21 o 
  -5  -9   4       30.36       32.39      4.25 o 
  -4  -9   4        1.81        3.08      3.19 o 
  -3  -9   4      394.82      370.61     10.96 o 
  -2  -9   4        0.17        3.14      1.14 o 
  -1  -9   4       15.52       14.78      1.54 o 
   0  -9   4      373.34      345.69      9.04 o 
   1  -9   4      114.64       97.08      4.81 o 
   2  -9   4      280.43      269.93      8.64 o 
   3  -9   4        9.80       13.75      1.93 o 
   4  -9   4      983.62     1028.53     25.06 o 
   5  -9   4      247.34      212.20      7.14 o 
   6  -9   4      867.89      887.22     25.98 o 
   7  -9   4      196.31      159.43      9.27 o 
   8  -9   4        7.22        4.12      1.11 o 
   9  -9   4       84.67       90.43      3.96 o 
  10  -9   4        5.67        6.33      1.28 o 
  -6  -8   4       16.99       17.10      3.07 o 
  -5  -8   4        2.43        1.66      2.59 o 
  -4  -8   4      588.98      567.63     13.86 o 
  -3  -8   4        4.68        6.07      1.39 o 
  -2  -8   4       86.28       90.12      3.94 o 
  -1  -8   4      471.15      457.87     10.95 o 
   0  -8   4       81.63       93.02      3.17 o 
   1  -8   4        7.93        7.29      2.61 o 
   2  -8   4      138.72      133.86      8.67 o 
   3  -8   4       44.61       50.76      6.31 o 
   4  -8   4      172.47      162.38      5.69 o 
   5  -8   4       16.22       19.44      1.97 o 
   6  -8   4        1.31        2.39      0.96 o 
   7  -8   4      187.81      184.01      5.80 o 
   8  -8   4       92.65       77.16      4.32 o 
   9  -8   4       13.68       14.06      1.81 o 
  10  -8   4       28.85       33.08      2.54 o 
  -6  -7   4       42.74       48.67      5.90 o 
  -5  -7   4       53.92       53.07      8.49 o 
  -4  -7   4       43.71       48.15      3.49 o 
  -3  -7   4      875.75      899.02     17.37 o 
  -2  -7   4        0.70        3.42      1.08 o 
  -1  -7   4      138.77      175.20      9.61 o 
   0  -7   4      133.22      193.69      8.97 o 
   1  -7   4      363.45      461.27     16.80 o 
   2  -7   4      263.65      324.82     12.25 o 
   3  -7   4        1.21       -0.30      1.94 o 
   4  -7   4      767.02      800.21     24.77 o 
   5  -7   4      603.69      623.20     66.16 o 
   6  -7   4       53.34       47.52      2.36 o 
   7  -7   4        4.58        6.72      1.30 o 
   8  -7   4        2.90        6.74      1.30 o 
   9  -7   4      182.36      171.22      9.13 o 
  10  -7   4       24.96       23.75      2.29 o 
  11  -7   4       20.38       23.45      3.68 o 
  -7  -6   4       20.73       25.80      3.97 o 
  -6  -6   4       56.12       57.23      6.06 o 
  -5  -6   4        4.19        2.56      2.37 o 
  -4  -6   4        0.01        0.30      0.91 o 
  -3  -6   4        0.44        1.17      1.06 o 
  -2  -6   4       99.69      125.75      9.32 o 
  -1  -6   4      476.54      585.88     14.16 o 
   0  -6   4     7362.44     8633.44    115.72 o 
   1  -6   4      183.24      184.32     10.62 o 
   2  -6   4     1510.11     1642.70     39.04 o 
   3  -6   4      758.92      689.15     14.66 o 
   4  -6   4      947.38     1003.48     41.34 o 
   5  -6   4      180.92      185.02     16.63 o 
   6  -6   4      632.83      652.16     16.66 o 
   7  -6   4       32.78       30.02      2.19 o 
   8  -6   4      244.71      219.30      6.73 o 
   9  -6   4       53.00       47.21      3.30 o 
  10  -6   4       27.93       26.68      2.42 o 
  11  -6   4      157.60      167.43      8.98 o 
  -8  -5   4       36.14       41.98      3.29 o 
  -7  -5   4        0.95        1.47      2.12 o 
  -6  -5   4       55.75       59.42      6.62 o 
  -5  -5   4     1054.77     1016.99     39.80 o 
  -4  -5   4        2.51        5.53      1.15 o 
  -3  -5   4      471.50      533.29     35.13 o 
  -2  -5   4     1712.76     1770.98     65.65 o 
  -1  -5   4     1911.90     2096.27     61.01 o 
   0  -5   4      112.56      115.96      4.92 o 
   1  -5   4      955.51     1125.73     21.28 o 
   2  -5   4      335.22      402.47      9.78 o 
   3  -5   4       34.18       20.23      2.89 o 
   4  -5   4     2367.95     2406.00     68.27 o 
   5  -5   4      158.45      154.93     10.38 o 
   6  -5   4      128.14      104.97      9.55 o 
   7  -5   4      580.85      544.75      9.98 o 
   8  -5   4        6.70        9.03      1.43 o 
   9  -5   4        0.12       -0.04      1.02 o 
  10  -5   4      137.18      143.54      5.11 o 
  11  -5   4        2.18        4.85      1.59 o 
  -8  -4   4       17.12       16.75      3.56 o 
  -7  -4   4      157.39      145.53     10.83 o 
  -6  -4   4       59.56       54.19      5.76 o 
  -5  -4   4        9.57        8.84      1.83 o 
  -4  -4   4       23.80       18.58      3.68 o 
  -3  -4   4      197.30      218.01     15.77 o 
  -2  -4   4      255.67      298.54     14.19 o 
  -1  -4   4      524.63      557.43     16.43 o 
   0  -4   4     2723.40     2891.41     41.47 o 
   1  -4   4      306.35      361.51      9.73 o 
   2  -4   4     9952.77     9784.67    105.61 o 
   3  -4   4     1632.56     1548.45     23.32 o 
   4  -4   4     1248.98     1291.15     36.10 o 
   5  -4   4      630.38      660.53     21.06 o 
   6  -4   4     2213.38     2153.18     54.01 o 
   7  -4   4       75.32       80.49      3.36 o 
   8  -4   4        4.18        3.64      1.14 o 
   9  -4   4       39.85       38.17      2.66 o 
  10  -4   4       61.01       67.57      3.22 o 
  11  -4   4       82.55       89.75      5.97 o 
  -9  -3   4       31.78       36.54      4.79 o 
  -8  -3   4      211.15      209.81     13.22 o 
  -7  -3   4       51.86       48.55      6.65 o 
  -6  -3   4       29.60       28.73      3.75 o 
  -5  -3   4      496.34      446.22     11.44 o 
  -4  -3   4       16.54       23.70      4.71 o 
  -3  -3   4      215.13      238.35     12.10 o 
  -2  -3   4      350.57      341.91     13.73 o 
  -1  -3   4     1343.17     1439.78     32.97 o 
   0  -3   4      932.12     1062.94     22.34 o 
   1  -3   4     1823.02     1763.65     46.37 o 
   2  -3   4      366.46      380.74      9.04 o 
   3  -3   4     2070.64     2206.85     32.30 o 
   4  -3   4     8096.94     8680.52    104.45 o 
   5  -3   4       13.48       19.89      2.47 o 
   6  -3   4      344.75      334.51     11.58 o 
   7  -3   4      188.87      194.87      6.10 o 
   8  -3   4       14.91       16.20      1.94 o 
   9  -3   4       13.68       13.23      1.76 o 
  10  -3   4       75.97       80.75      3.58 o 
  -9  -2   4       49.05       55.44      6.33 o 
  -8  -2   4       13.59       11.73      3.92 o 
  -7  -2   4      249.57      225.04      9.21 o 
  -6  -2   4      401.53      413.16     12.13 o 
  -5  -2   4      217.09      250.45     12.65 o 
  -4  -2   4      114.18      124.28      9.91 o 
  -3  -2   4      378.13      424.30     15.82 o 
  -2  -2   4     5888.12     5712.60     87.03 o 
  -1  -2   4       71.05       99.57      5.76 o 
   0  -2   4     4594.71     4626.89     72.49 o 
   1  -2   4      687.66      604.17     40.07 o 
   2  -2   4       99.34      104.87      6.55 o 
   3  -2   4     2218.45     2267.54     42.54 o 
   4  -2   4      504.69      492.37     11.81 o 
   5  -2   4      415.68      412.17      9.89 o 
   6  -2   4      117.41      122.08      7.36 o 
   7  -2   4      292.04      279.69      7.61 o 
   8  -2   4       35.61       36.13      3.35 o 
   9  -2   4       36.28       36.28      2.49 o 
  10  -2   4       79.07       91.97      3.20 o 
 -10  -1   4        2.04        1.05      2.04 o 
  -9  -1   4       31.84       32.59      5.30 o 
  -8  -1   4      118.86      109.73      6.91 o 
  -7  -1   4        5.04        5.70      1.46 o 
  -6  -1   4       89.62       96.44      4.59 o 
  -5  -1   4      838.00      833.54     24.14 o 
  -4  -1   4        5.28       12.53      2.38 o 
  -3  -1   4      354.53      387.03     10.89 o 
  -2  -1   4       81.41       56.62      2.85 o 
  -1  -1   4     1460.01     1457.62     77.73 o 
   0  -1   4     1558.83     1381.78    119.56 o 
   1  -1   4    14875.25    13909.05    247.44 o 
   2  -1   4     1723.58     1748.41     33.13 o 
   3  -1   4       60.02       53.35      4.96 o 
   4  -1   4     3744.00     3881.70     60.05 o 
   5  -1   4     1026.30      943.03     30.86 o 
   6  -1   4      801.42      804.78     19.77 o 
   7  -1   4       74.09       66.81      3.58 o 
   8  -1   4      367.64      362.30     10.43 o 
   9  -1   4        0.59        1.50      1.18 o 
  10  -1   4        1.54        5.94      1.67 o 
 -10   0   4      156.11      167.45     13.09 o 
  -9   0   4       37.11       39.22      4.15 o 
  -8   0   4        8.22       10.52      2.16 o 
  -7   0   4      356.59      310.84      9.19 o 
  -6   0   4      434.84      426.42     12.14 o 
  -5   0   4       11.38       13.59      2.03 o 
  -4   0   4       49.41       71.13      3.95 o 
  -3   0   4     2621.15     2919.25     72.91 o 
  -2   0   4      421.66      518.86     11.17 o 
  -1   0   4    11797.10    10679.50    276.31 o 
   0   0   4     9766.58     9587.67    169.78 o 
   1   0   4    13705.68    12664.19    219.88 o 
   2   0   4     9979.35     9269.68    206.06 o 
   3   0   4     3646.83     3879.39    100.15 o 
   4   0   4     1562.94     1570.33     33.42 o 
   5   0   4     2398.16     2501.08     59.52 o 
   6   0   4      437.39      412.55     11.86 o 
   7   0   4      155.91      137.87      7.76 o 
   8   0   4       51.04       44.97      2.98 o 
   9   0   4       52.93       58.22      6.34 o 
  10   0   4        1.25        1.03      1.08 o 
 -10   1   4      118.73      129.77      6.40 o 
  -9   1   4       11.97       12.81      1.91 o 
  -8   1   4      454.38      445.63     10.82 o 
  -7   1   4      868.13      830.96     14.43 o 
  -6   1   4       64.95       63.87      5.13 o 
  -5   1   4        0.24       -0.03      1.75 o 
  -4   1   4      673.49      842.31     16.77 o 
  -3   1   4      168.16      138.31      4.78 o 
  -2   1   4     3764.17     3937.76     61.88 o 
  -1   1   4     7886.55     7838.68    139.38 o 
   0   1   4     4597.50     4738.34     87.69 o 
   1   1   4      525.97      514.18     16.29 o 
   2   1   4      258.04      305.47      9.15 o 
   3   1   4      300.45      303.35      9.91 o 
   4   1   4      156.49      189.22      9.22 o 
   5   1   4      569.88      565.84     29.89 o 
   6   1   4        3.51        3.57      1.63 o 
   7   1   4       34.75       27.39      2.61 o 
   8   1   4      820.14      880.51     37.43 o 
   9   1   4      376.38      395.37     13.65 o 
 -10   2   4        9.80        7.76      1.39 o 
  -9   2   4        4.48        4.42      1.40 o 
  -8   2   4     1235.61     1245.76     18.85 o 
  -7   2   4      348.23      341.19      7.96 o 
  -6   2   4       19.54       13.26      2.67 o 
  -5   2   4      733.21      658.13     25.11 o 
  -4   2   4     1224.62     1163.26     20.90 o 
  -3   2   4      127.03      111.00      3.35 o 
  -2   2   4     7526.93     7971.79    134.97 o 
  -1   2   4    21927.87    22238.76    301.41 o 
   0   2   4    18226.32    17637.13    318.60 o 
   1   2   4     1737.99     1591.52     20.48 o 
   2   2   4       49.38       52.97      3.10 o 
   3   2   4      286.17      261.93      8.66 o 
   4   2   4      496.91      504.89     17.82 o 
   5   2   4       61.33       78.68      9.14 o 
   6   2   4     1691.79     1581.51     29.81 o 
   7   2   4      202.72      191.16      7.53 o 
   8   2   4       82.94       93.64      5.62 o 
   9   2   4       24.94       24.78      4.14 o 
 -11   3   4       15.80       14.84      2.44 o 
 -10   3   4       28.64       30.61      2.30 o 
  -9   3   4        2.32        0.44      1.21 o 
  -8   3   4        6.92        8.45      1.68 o 
  -7   3   4     1100.77     1093.61     23.16 o 
  -6   3   4       23.77       17.06      3.85 o 
  -5   3   4       20.36       20.25      2.64 o 
  -4   3   4     2125.87     2050.23     37.58 o 
  -3   3   4       33.08       29.55      2.36 o 
  -2   3   4       14.75       23.01      2.25 o 
  -1   3   4    12330.46    13336.84    127.54 o 
   0   3   4      179.46      188.30      5.43 o 
   1   3   4     1479.42     1383.35     21.89 o 
   2   3   4      772.20      662.58     12.35 o 
   3   3   4      637.16      675.58     17.73 o 
   4   3   4      138.87      158.83      9.09 o 
   5   3   4     1504.62     1241.86     27.72 o 
   6   3   4       61.50       59.64      4.36 o 
   7   3   4       25.55       25.48      2.76 o 
   8   3   4       54.52       59.68      3.60 o 
   9   3   4       49.85       55.71      5.21 o 
 -11   4   4        4.00        5.57      1.45 o 
 -10   4   4       46.82       48.51      3.28 o 
  -9   4   4      367.44      383.30     11.66 o 
  -8   4   4       35.03       37.53      2.60 o 
  -7   4   4     1459.73     1472.00     23.65 o 
  -6   4   4       39.73       34.64      5.11 o 
  -5   4   4     1426.90     1403.12     29.76 o 
  -4   4   4      233.82      253.19      9.94 o 
  -3   4   4     1343.78     1400.14     23.73 o 
  -2   4   4      334.99      251.89      7.55 o 
  -1   4   4     7472.56     8011.81    102.08 o 
   0   4   4     3628.38     3811.28     91.19 o 
   1   4   4     1633.29     1866.42     25.97 o 
   2   4   4      552.59      528.23     11.50 o 
   3   4   4      303.04      298.54      9.41 o 
   4   4   4      718.27      710.07     18.61 o 
   5   4   4       40.61       43.58      4.58 o 
   6   4   4        8.22        7.95      4.17 o 
   7   4   4        6.74        7.35      2.30 o 
   8   4   4       79.84       76.87      3.67 o 
 -11   5   4        0.05       -0.42      0.84 o 
 -10   5   4       11.78        9.75      1.54 o 
  -9   5   4      128.79      118.89      4.90 o 
  -8   5   4      130.56      119.74      4.63 o 
  -7   5   4       92.63       90.77      3.67 o 
  -6   5   4       18.07       13.69      6.09 o 
  -5   5   4      124.75      114.22      8.75 o 
  -4   5   4      406.59      455.56     16.88 o 
  -3   5   4      409.17      418.28     10.99 o 
  -2   5   4      901.03      911.25     24.04 o 
  -1   5   4     1483.91     1592.57     33.41 o 
   0   5   4      643.61      707.40     28.61 o 
   1   5   4      260.36      261.05     10.20 o 
   2   5   4       82.38       99.58      5.07 o 
   3   5   4       40.61       30.44      3.61 o 
   4   5   4      358.87      332.33      9.58 o 
   5   5   4      193.75      182.14      7.69 o 
   6   5   4       89.84       84.95      7.47 o 
   7   5   4       12.10       15.28      2.12 o 
   8   5   4       12.80       12.55      2.33 o 
 -11   6   4        4.65        5.25      1.13 o 
 -10   6   4       47.02       44.80      2.77 o 
  -9   6   4     1216.51     1187.86     20.25 o 
  -8   6   4      276.81      276.36      7.16 o 
  -7   6   4      204.69      195.77      5.23 o 
  -6   6   4        7.18        4.64      1.50 o 
  -5   6   4      634.65      638.55     28.17 o 
  -4   6   4      730.18      687.89     28.34 o 
  -3   6   4      206.15      228.05      9.39 o 
  -2   6   4      246.14      219.86      8.40 o 
  -1   6   4     1248.67     1247.54     37.36 o 
   0   6   4      258.97      335.27     17.20 o 
   1   6   4     1738.12     1990.76     42.51 o 
   2   6   4     1086.68     1128.50     22.47 o 
   3   6   4      818.28      803.56     16.53 o 
   4   6   4       15.28       13.95      2.24 o 
   5   6   4       47.31       47.46      3.94 o 
   6   6   4       99.76      106.12      5.61 o 
   7   6   4       32.11       31.85      3.77 o 
 -11   7   4       67.43       76.32      7.51 o 
 -10   7   4       18.88       19.60      1.89 o 
  -9   7   4      114.76      112.67      4.66 o 
  -8   7   4        6.97        7.60      1.69 o 
  -7   7   4        0.91        0.61      1.43 o 
  -6   7   4     1328.13     1341.19     28.51 o 
  -5   7   4     1427.91     1475.09     41.52 o 
  -4   7   4      306.52      272.07     17.78 o 
  -3   7   4       38.13       29.26      3.32 o 
  -2   7   4       24.54       24.98      3.43 o 
  -1   7   4        1.32        5.43      3.12 o 
   0   7   4      784.31      828.12     40.29 o 
   1   7   4      348.19      341.37     15.92 o 
   2   7   4        5.21        4.05      1.30 o 
   3   7   4      566.26      574.14     20.35 o 
   4   7   4      152.42      135.35      7.84 o 
   5   7   4       55.00       51.78      4.24 o 
   6   7   4       53.45       63.97      5.87 o 
 -10   8   4      274.43      300.85      8.35 o 
  -9   8   4        5.95        6.16      1.60 o 
  -8   8   4        5.56        6.78      1.46 o 
  -7   8   4      430.30      433.77      9.21 o 
  -6   8   4        1.52        2.79      1.49 o 
  -5   8   4        0.21        2.71      0.83 o 
  -4   8   4      148.01      151.01      7.87 o 
  -3   8   4        0.12        0.43      2.01 o 
  -2   8   4       61.00       51.56      6.22 o 
  -1   8   4      364.76      338.66      8.88 o 
   0   8   4        9.16       12.74      1.76 o 
   1   8   4        1.28        2.31      1.27 o 
   2   8   4      318.68      319.95      9.31 o 
   3   8   4        0.12       -0.06      1.24 o 
   4   8   4       26.12       28.42      3.14 o 
   5   8   4       39.79       43.03      5.09 o 
   6   8   4        0.31        1.12      1.24 o 
 -10   9   4       33.08       39.13      5.69 o 
  -9   9   4      134.96      136.27      7.25 o 
  -8   9   4      512.02      509.13     26.97 o 
  -7   9   4        1.44        2.81      2.00 o 
  -6   9   4       13.06       13.34      1.40 o 
  -5   9   4       22.16       23.25      1.79 o 
  -4   9   4        0.90        0.99      0.89 o 
  -3   9   4       78.59       77.60      3.69 o 
  -2   9   4        1.94        2.00      1.04 o 
  -1   9   4      238.93      218.01      8.48 o 
   0   9   4      164.83      146.61      5.27 o 
   1   9   4      268.74      277.28     11.86 o 
   2   9   4        2.36        5.04      1.59 o 
   3   9   4      112.48      102.82      5.74 o 
   4   9   4       51.57       57.52      3.97 o 
   5   9   4       11.32       14.83      2.60 o 
 -10  10   4       58.85       63.37      4.25 o 
  -9  10   4       63.66       66.04      4.78 o 
  -8  10   4      127.15      114.49      9.91 o 
  -7  10   4      178.21      170.03      7.10 o 
  -6  10   4       22.95       20.25      1.93 o 
  -5  10   4        2.15        0.08      1.05 o 
  -4  10   4      279.54      285.03     14.19 o 
  -3  10   4       90.54       85.65      7.26 o 
  -2  10   4      118.00      109.59      7.03 o 
  -1  10   4      324.48      306.64      9.49 o 
   0  10   4        0.78       -0.76      1.29 o 
   1  10   4       85.84       94.12      5.43 o 
   2  10   4        1.32        0.03      1.03 o 
   3  10   4        2.72        3.50      1.46 o 
   4  10   4        0.02        1.26      1.49 o 
 -10  11   4       29.96       35.66      3.43 o 
  -9  11   4        8.48       11.35      1.81 o 
  -8  11   4      227.61      222.94      9.65 o 
  -7  11   4       34.25       33.14      2.48 o 
  -6  11   4        2.19        6.68      1.72 o 
  -5  11   4      371.08      293.60     14.31 o 
  -4  11   4        0.68        0.93      1.04 o 
  -3  11   4      140.83      124.01      5.25 o 
  -2  11   4       22.10       13.82      2.24 o 
  -1  11   4        6.85        5.92      2.19 o 
   0  11   4        7.08        6.89      2.40 o 
   1  11   4      202.89      228.40      8.29 o 
   2  11   4       32.29       42.81      3.20 o 
   3  11   4        0.00        0.43      0.78 o 
  -9  12   4       24.27       22.40      2.30 o 
  -8  12   4       98.41       96.08      4.82 o 
  -7  12   4       70.67       72.70      4.35 o 
  -6  12   4       17.92       20.66      3.30 o 
  -5  12   4      160.31      161.73      8.19 o 
  -4  12   4      111.78       94.73      6.10 o 
  -3  12   4       77.95       81.97      5.44 o 
  -2  12   4        4.62        9.32      2.72 o 
  -1  12   4       23.48       17.57      3.13 o 
   0  12   4      236.11      240.39     11.88 o 
   1  12   4       39.07       45.22      3.03 o 
  -8  13   4       32.93       36.17      3.12 o 
  -7  13   4        8.29       14.12      2.46 o 
  -6  13   4       43.46       50.49      4.91 o 
  -5  13   4       77.36       74.86      5.19 o 
  -4  13   4      101.32      112.80      4.90 o 
  -3  13   4        0.39        1.35      1.39 o 
  -2  13   4      260.57      261.87     12.46 o 
  -1  13   4       47.20       50.89      4.60 o 
   0  13   4        0.48        1.19      0.83 o 
  -6  14   4       96.36      122.40      5.77 o 
  -5  14   4        3.91        3.75      1.20 o 
  -4  14   4       57.83       55.37      3.46 o 
  -3  14   4      126.00      163.52      7.11 o 
  -2  14   4        6.58        7.70      1.55 o 
   3 -14   5        0.24        2.13      1.37 o 
   4 -14   5        1.52       -0.10      1.22 o 
   5 -14   5        9.58       12.24      2.22 o 
   6 -14   5        3.56        7.61      1.71 o 
   0 -13   5       13.19       18.48      2.60 o 
   1 -13   5       98.17      125.31      7.54 o 
   2 -13   5        6.48        4.09      1.13 o 
   3 -13   5       39.35       42.80      3.78 o 
   4 -13   5       26.82       23.66      2.90 o 
   5 -13   5       28.40       30.87      3.24 o 
   6 -13   5       19.40       18.24      2.04 o 
   7 -13   5      246.33      253.96      6.91 o 
   8 -13   5        0.04        0.41      0.92 o 
  -1 -12   5       34.44       33.40      4.14 o 
   0 -12   5      256.34      248.73     12.42 o 
   1 -12   5       19.77       20.58      2.44 o 
   2 -12   5       26.41       29.70      2.91 o 
   3 -12   5      305.48      287.73     14.67 o 
   4 -12   5       61.69       66.06      5.12 o 
   5 -12   5      300.22      296.49      9.39 o 
   6 -12   5        7.06        4.29      1.21 o 
   7 -12   5        2.69        6.08      1.44 o 
   8 -12   5        5.58        7.37      1.20 o 
   9 -12   5        1.26        2.96      1.97 o 
  -2 -11   5       21.85       19.72      3.62 o 
  -1 -11   5       39.04       37.75      3.37 o 
   0 -11   5        0.83        1.43      1.96 o 
   1 -11   5      269.59      281.15      9.76 o 
   2 -11   5      366.31      353.42     11.17 o 
   3 -11   5      258.89      217.81     11.66 o 
   4 -11   5        0.38        2.03      1.51 o 
   5 -11   5        0.75       -0.18      2.16 o 
   6 -11   5       86.90       76.64      4.37 o 
   7 -11   5       32.24       35.05      3.51 o 
   8 -11   5        0.32       -0.26      1.26 o 
   9 -11   5       14.71       19.82      2.10 o 
  -4 -10   5       13.80       10.62      2.69 o 
  -3 -10   5       62.93       68.41      4.73 o 
  -2 -10   5        0.14        0.51      1.17 o 
  -1 -10   5       48.93       53.15      6.24 o 
   0 -10   5      316.63      290.32     16.36 o 
   1 -10   5        0.80        0.81      1.37 o 
   2 -10   5      110.57       96.22      5.28 o 
   3 -10   5       45.86       42.58      5.79 o 
   4 -10   5      219.99      208.59      8.37 o 
   5 -10   5        5.76        6.70      1.53 o 
   6 -10   5        7.25        5.76      1.24 o 
   7 -10   5       63.86       67.09      4.52 o 
   8 -10   5       29.25       28.79      2.88 o 
   9 -10   5        7.57        6.03      1.41 o 
  10 -10   5       55.77       70.33      3.95 o 
  -5  -9   5       16.83       18.29      3.31 o 
  -4  -9   5       81.82       83.74      7.59 o 
  -3  -9   5       14.81       14.59      2.09 o 
  -2  -9   5        1.67        1.40      1.42 o 
  -1  -9   5        9.88        7.78      2.23 o 
   0  -9   5      187.43      197.11      5.55 o 
   1  -9   5        1.84        1.39      1.26 o 
   2  -9   5       82.49       77.04      4.60 o 
   3  -9   5      519.44      489.11     12.91 o 
   4  -9   5     1766.45     1827.49     30.30 o 
   5  -9   5      472.74      473.56     12.17 o 
   6  -9   5       22.16       28.10      2.68 o 
   7  -9   5      107.36       99.29      4.75 o 
   8  -9   5      178.10      165.36      6.81 o 
   9  -9   5       16.18       20.27      2.30 o 
  10  -9   5       68.34       74.67      4.47 o 
  -6  -8   5        0.19        0.16      1.38 o 
  -5  -8   5       34.21       37.25      5.40 o 
  -4  -8   5        0.12        3.05      1.35 o 
  -3  -8   5       71.68       77.13      3.86 o 
  -2  -8   5      225.53      207.95      7.37 o 
  -1  -8   5      133.71      119.65      4.43 o 
   0  -8   5      444.23      458.38      9.77 o 
   1  -8   5      223.04      232.04      7.23 o 
   2  -8   5       85.60       72.36      6.49 o 
   3  -8   5     2023.56     2061.47     41.42 o 
   4  -8   5      480.25      469.11     10.12 o 
   5  -8   5      805.19      824.37     19.85 o 
   6  -8   5      152.63      166.93      5.57 o 
   7  -8   5        7.47        9.91      1.35 o 
   8  -8   5      124.25      138.25      5.54 o 
   9  -8   5      149.81      135.17      6.39 o 
  10  -8   5        0.35       -0.58      0.93 o 
  -6  -7   5       32.86       35.49      4.99 o 
  -5  -7   5        0.12        1.53      2.36 o 
  -4  -7   5       29.01       29.37      2.49 o 
  -3  -7   5      445.97      415.36     14.57 o 
  -2  -7   5        0.04       -0.39      1.01 o 
  -1  -7   5      186.99      199.72      4.98 o 
   0  -7   5      325.24      403.59     19.54 o 
   1  -7   5       18.31       20.48      3.20 o 
   2  -7   5      101.73       93.04      6.15 o 
   3  -7   5      125.47      116.86      6.89 o 
   4  -7   5      726.00      807.24     25.48 o 
   5  -7   5      358.03      350.10     13.26 o 
   6  -7   5       15.55       13.62      1.55 o 
   7  -7   5      431.25      415.90     10.46 o 
   8  -7   5       71.28       81.57      3.55 o 
   9  -7   5        0.17        0.82      1.12 o 
  10  -7   5       43.98       41.13      2.73 o 
  -7  -6   5        0.28       -1.05      1.11 o 
  -6  -6   5       44.39       46.29      5.42 o 
  -5  -6   5       14.10       21.85      3.39 o 
  -4  -6   5       84.99       80.73      3.66 o 
  -3  -6   5        0.43        0.49      1.16 o 
  -2  -6   5       67.96       60.45      5.07 o 
  -1  -6   5      797.36      972.07     19.55 o 
   0  -6   5       17.66       14.51      2.04 o 
   1  -6   5      101.30      127.17      7.87 o 
   2  -6   5      613.81      624.67     15.53 o 
   3  -6   5       54.47       37.04      3.71 o 
   4  -6   5      147.19      143.07     10.80 o 
   5  -6   5      336.22      368.94     23.76 o 
   6  -6   5     1353.18     1344.81     26.53 o 
   7  -6   5        0.95        0.53      1.08 o 
   8  -6   5        0.10        1.44      2.59 o 
   9  -6   5       17.59       20.56      2.02 o 
  10  -6   5        0.26       -0.77      1.05 o 
  11  -6   5        2.86        4.34      1.96 o 
  -8  -5   5       89.99      101.58      5.56 o 
  -7  -5   5       56.83       57.78      6.22 o 
  -6  -5   5      257.67      235.63     13.94 o 
  -5  -5   5       17.87       21.40      2.99 o 
  -4  -5   5      895.46      870.48     14.75 o 
  -3  -5   5       10.01        6.95      3.47 o 
  -2  -5   5      948.26     1118.98     39.78 o 
  -1  -5   5       23.68       24.42      2.34 o 
   0  -5   5       13.39       22.23      2.24 o 
   1  -5   5      557.89      625.60     15.37 o 
   2  -5   5      253.21      283.06      9.37 o 
   3  -5   5       17.28       20.56      2.84 o 
   4  -5   5      988.79     1003.89     29.56 o 
   5  -5   5      196.74      197.95     11.93 o 
   6  -5   5      499.36      514.20     12.21 o 
   7  -5   5      297.43      281.24      6.73 o 
   8  -5   5      912.03      812.78     19.39 o 
   9  -5   5      112.69      114.40      4.60 o 
  10  -5   5       72.76       76.22      3.38 o 
  -8  -4   5        0.24        6.21      2.74 o 
  -7  -4   5       38.13       35.00      5.52 o 
  -6  -4   5        6.74        7.62      2.89 o 
  -5  -4   5       53.69       53.92      3.89 o 
  -4  -4   5       41.75       49.16      2.84 o 
  -3  -4   5      117.06      164.89      9.45 o 
  -2  -4   5        0.70       -0.70      1.58 o 
  -1  -4   5      455.52      465.55     11.40 o 
   0  -4   5     1630.64     1698.89     37.49 o 
   1  -4   5     6977.27     7173.52     95.12 o 
   2  -4   5      417.98      370.10      9.91 o 
   3  -4   5      700.80      593.98     15.11 o 
   4  -4   5       22.11       14.38      3.18 o 
   5  -4   5       55.13       73.50      8.62 o 
   6  -4   5      192.24      176.76     11.82 o 
   7  -4   5      545.02      549.13     10.90 o 
   8  -4   5        7.39        8.15      1.48 o 
   9  -4   5       52.44       43.84      2.83 o 
  10  -4   5       66.18       79.03      3.42 o 
  -9  -3   5        4.32        1.94      1.87 o 
  -8  -3   5        1.63        3.51      2.53 o 
  -7  -3   5       21.44       11.22      3.54 o 
  -6  -3   5      409.57      389.40     16.45 o 
  -5  -3   5       56.41       60.39      3.38 o 
  -4  -3   5      175.20      229.79     11.60 o 
  -3  -3   5      117.01      118.28      8.79 o 
  -2  -3   5      157.55      166.38      5.90 o 
  -1  -3   5      349.14      343.07      7.95 o 
   0  -3   5       58.22       32.69      2.24 o 
   1  -3   5        5.81        3.46      1.72 o 
   2  -3   5     1318.59     1440.50     23.77 o 
   3  -3   5        3.01        6.43      1.48 o 
   4  -3   5     2737.13     2911.40     47.29 o 
   5  -3   5      457.32      456.09     12.15 o 
   6  -3   5       91.18      102.88      6.56 o 
   7  -3   5      172.55      158.36      5.51 o 
   8  -3   5      393.79      346.78      9.70 o 
   9  -3   5      301.07      301.07      7.83 o 
  10  -3   5        1.54        1.09      0.79 o 
  -9  -2   5      116.70      128.43      9.70 o 
  -8  -2   5       89.52       77.12      8.09 o 
  -7  -2   5      209.37      198.78     11.22 o 
  -6  -2   5        1.11        1.63      1.18 o 
  -5  -2   5       57.34       50.23      5.54 o 
  -4  -2   5      640.78      601.47     20.09 o 
  -3  -2   5       52.73       55.16      4.24 o 
  -2  -2   5     2647.91     2598.79     45.24 o 
  -1  -2   5     2366.91     2181.44     39.21 o 
   0  -2   5      274.87      224.20     10.45 o 
   1  -2   5     1683.58     1680.49    116.64 o 
   2  -2   5     1984.74     1923.94     88.28 o 
   3  -2   5     1236.54     1236.24     20.24 o 
   4  -2   5     1953.80     2032.10     33.38 o 
   5  -2   5     1022.20     1061.89     20.49 o 
   6  -2   5      171.07      150.25      9.39 o 
   7  -2   5      106.27       94.25      4.40 o 
   8  -2   5        3.12        1.86      1.32 o 
   9  -2   5      105.56       94.60      4.23 o 
  10  -2   5       94.30       99.84      3.68 o 
  -9  -1   5      155.45      177.40     12.07 o 
  -8  -1   5       34.44       33.30      5.56 o 
  -7  -1   5       12.18       10.61      1.84 o 
  -6  -1   5      191.01      185.96      6.66 o 
  -5  -1   5       14.19       13.51      3.20 o 
  -4  -1   5       17.31       26.10      3.11 o 
  -3  -1   5     3946.43     4038.56     53.88 o 
  -2  -1   5     1643.49     1758.93     28.78 o 
  -1  -1   5        9.01       14.77      2.86 o 
   0  -1   5       86.79      103.34      6.78 o 
   1  -1   5     2245.81     2157.39     64.02 o 
   2  -1   5      334.59      332.82     11.55 o 
   3  -1   5      314.84      249.84      9.58 o 
   4  -1   5      179.62      140.70      6.49 o 
   5  -1   5       90.56       99.42      6.73 o 
   6  -1   5      975.91      956.08     18.72 o 
   7  -1   5      124.86      115.95      4.75 o 
   8  -1   5       99.24       92.76      4.38 o 
   9  -1   5       15.78       14.06      2.26 o 
  10  -1   5        0.50        0.32      0.81 o 
 -10   0   5      164.49      204.62      8.92 o 
  -9   0   5      141.24      129.51     10.57 o 
  -8   0   5        9.51        6.01      2.07 o 
  -7   0   5      164.64      147.50      5.72 o 
  -6   0   5        8.77       10.38      1.66 o 
  -5   0   5      587.64      701.46     19.51 o 
  -4   0   5      501.64      560.64     14.80 o 
  -3   0   5       56.21       84.14      4.47 o 
  -2   0   5      568.73      468.27      8.63 o 
  -1   0   5        1.74       -1.80      2.87 o 
   0   0   5     3326.66     3214.29    117.52 o 
   1   0   5      107.29      116.83      7.41 o 
   2   0   5     3637.98     3583.01     77.05 o 
   3   0   5     3770.32     3665.46     92.27 o 
   4   0   5       10.67       16.05      3.19 o 
   5   0   5     1096.62     1138.50     33.71 o 
   6   0   5       20.11       19.15      2.92 o 
   7   0   5      124.94      117.10      7.29 o 
   8   0   5        2.54        1.81      1.14 o 
   9   0   5       88.37       95.90      6.76 o 
  10   0   5       13.02       16.32      2.06 o 
 -10   1   5       78.10       79.53      4.81 o 
  -9   1   5      212.87      218.60     10.46 o 
  -8   1   5       19.32       20.86      2.58 o 
  -7   1   5      868.73      819.09     16.74 o 
  -6   1   5        0.36        0.29      1.87 o 
  -5   1   5      228.71      239.16      9.96 o 
  -4   1   5      792.35      890.59     17.83 o 
  -3   1   5     4388.39     4900.85    118.89 o 
  -2   1   5       57.63       50.08      3.39 o 
  -1   1   5      148.75      124.58      7.60 o 
   0   1   5     1270.25     1200.83     33.22 o 
   1   1   5     1410.43     1388.17     44.00 o 
   2   1   5    12162.06    12535.88    315.65 o 
   3   1   5       65.36       58.26      4.27 o 
   4   1   5     1291.25     1251.21     28.17 o 
   5   1   5       25.23       24.58      4.24 o 
   6   1   5       15.83       14.33      1.95 o 
   7   1   5       24.11       27.08      4.23 o 
   8   1   5      133.30      138.68      7.83 o 
   9   1   5        6.31        9.43      3.10 o 
 -10   2   5       16.95       18.64      3.45 o 
  -9   2   5       68.62       69.60      3.99 o 
  -8   2   5       38.18       38.75      2.68 o 
  -7   2   5      328.77      323.83      7.41 o 
  -6   2   5      820.27      886.14     32.21 o 
  -5   2   5      177.91      203.38      8.28 o 
  -4   2   5     1041.97     1182.70     17.96 o 
  -3   2   5     1190.47     1166.15     16.78 o 
  -2   2   5     1349.44     1660.66     41.06 o 
  -1   2   5       70.73       81.26      2.73 o 
   0   2   5     9317.91     9839.25    241.65 o 
   1   2   5     3722.80     3884.53     54.45 o 
   2   2   5     1065.24     1046.98     18.46 o 
   3   2   5     6076.21     6252.74    166.92 o 
   4   2   5      799.58      825.35     27.70 o 
   5   2   5     1106.13     1075.03     24.25 o 
   6   2   5       21.66       17.36      2.88 o 
   7   2   5      162.03      157.58      6.79 o 
   8   2   5        0.97        1.27      1.17 o 
   9   2   5        0.19        1.22      0.91 o 
 -10   3   5        1.60        2.60      1.42 o 
  -9   3   5       87.07       83.70      4.00 o 
  -8   3   5      143.85      143.57      5.50 o 
  -7   3   5     1147.85     1102.24     33.49 o 
  -6   3   5      404.18      397.43     16.94 o 
  -5   3   5      456.25      412.89     12.79 o 
  -4   3   5      307.59      304.63      9.41 o 
  -3   3   5        0.69        3.12      1.14 o 
  -2   3   5     1264.35     1253.30     31.29 o 
  -1   3   5      297.96      400.00      6.99 o 
   0   3   5     2436.64     2643.22     44.51 o 
   1   3   5     6328.66     6335.61     65.07 o 
   2   3   5      963.83     1021.71     16.39 o 
   3   3   5      294.21      353.89     11.14 o 
   4   3   5      165.69      155.58     10.26 o 
   5   3   5        2.84        3.09      1.09 o 
   6   3   5      155.60      142.33      5.45 o 
   7   3   5        4.31        2.37      1.20 o 
   8   3   5       74.48       84.14      4.57 o 
   9   3   5        8.42        9.92      2.19 o 
 -11   4   5        5.06        2.98      1.56 o 
 -10   4   5       29.24       30.69      2.32 o 
  -9   4   5      242.52      244.53      7.16 o 
  -8   4   5        0.16       -0.94      1.15 o 
  -7   4   5        0.21        2.15      1.57 o 
  -6   4   5      547.99      555.71     29.41 o 
  -5   4   5     1328.91     1528.55     32.14 o 
  -4   4   5      245.39      220.93      9.45 o 
  -3   4   5       55.74       43.29      3.29 o 
  -2   4   5     4771.56     5000.27     91.23 o 
  -1   4   5       52.94       49.36      2.44 o 
   0   4   5     3356.52     3262.71     89.19 o 
   1   4   5     1317.71     1267.95     34.29 o 
   2   4   5        2.57        3.58      1.40 o 
   3   4   5       18.11       17.45      2.51 o 
   4   4   5       37.11       34.41      2.31 o 
   5   4   5      486.29      436.96     13.26 o 
   6   4   5        2.42        3.68      3.50 o 
   7   4   5       46.79       41.62      5.07 o 
   8   4   5       61.40       72.61      3.54 o 
 -11   5   5        9.19        8.79      1.94 o 
 -10   5   5       39.82       43.46      2.76 o 
  -9   5   5       15.84       12.61      1.79 o 
  -8   5   5     1194.52     1165.97     31.19 o 
  -7   5   5      221.28      209.70      5.42 o 
  -6   5   5       27.31       19.90      4.37 o 
  -5   5   5      172.67      169.87     10.91 o 
  -4   5   5        8.40       13.70      2.62 o 
  -3   5   5      300.02      299.62      7.86 o 
  -2   5   5     1719.09     1847.80     54.41 o 
  -1   5   5      785.30      842.68     16.65 o 
   0   5   5      196.81      215.61     10.56 o 
   1   5   5     1789.65     1802.27     65.74 o 
   2   5   5       50.86       54.50      4.17 o 
   3   5   5       18.47       18.33      1.51 o 
   4   5   5      104.17       91.22      4.97 o 
   5   5   5      361.58      351.66     17.63 o 
   6   5   5       28.29       23.67      4.15 o 
   7   5   5      157.24      160.88      6.89 o 
 -11   6   5        9.48       14.50      2.09 o 
 -10   6   5        3.24        3.93      1.21 o 
  -9   6   5      314.03      303.59      9.66 o 
  -8   6   5       46.98       44.73      2.84 o 
  -7   6   5     2211.52     2302.23     30.33 o 
  -6   6   5       14.27       14.22      1.44 o 
  -5   6   5       17.93       24.13      4.82 o 
  -4   6   5      909.06      957.68     32.33 o 
  -3   6   5     1627.29     1593.96     53.06 o 
  -2   6   5     2227.27     2404.86     96.33 o 
  -1   6   5      949.56     1020.08     32.96 o 
   0   6   5        0.99        2.98      1.80 o 
   1   6   5      776.84      768.29     28.34 o 
   2   6   5       41.66       53.10      3.48 o 
   3   6   5      327.93      308.86      7.82 o 
   4   6   5     1222.76     1194.35     25.42 o 
   5   6   5        5.17        3.04      1.56 o 
   6   6   5      175.46      165.85      8.75 o 
   7   6   5        0.65       -0.29      1.30 o 
 -11   7   5       26.39       45.46      6.46 o 
 -10   7   5        3.26        3.76      1.14 o 
  -9   7   5        8.48        8.50      1.81 o 
  -8   7   5     1437.79     1428.71     24.94 o 
  -7   7   5        0.10        0.83      1.28 o 
  -6   7   5        6.00       12.22      1.54 o 
  -5   7   5      386.61      383.86     11.82 o 
  -4   7   5       44.55       39.20      5.54 o 
  -3   7   5      304.16      300.11     11.57 o 
  -2   7   5       75.52       88.07      5.77 o 
  -1   7   5      257.70      286.18     21.42 o 
   0   7   5        0.70        0.98      1.87 o 
   1   7   5      734.49      653.15     13.99 o 
   2   7   5       43.26       40.85      2.51 o 
   3   7   5      933.84      908.25     35.54 o 
   4   7   5       85.11       77.37      5.03 o 
   5   7   5       17.47       16.81      3.46 o 
   6   7   5        3.38        3.12      1.63 o 
 -10   8   5        5.81        7.33      1.36 o 
  -9   8   5       25.03       25.21      2.50 o 
  -8   8   5      532.86      517.68     16.95 o 
  -7   8   5      159.45      164.79      5.23 o 
  -6   8   5      362.58      383.37      8.44 o 
  -5   8   5      776.53      742.60     12.80 o 
  -4   8   5       87.16       87.78      3.65 o 
  -3   8   5      180.93      177.01      5.68 o 
  -2   8   5       47.19       42.29      3.43 o 
  -1   8   5      134.44      150.10      7.13 o 
   0   8   5        1.73        1.36      1.32 o 
   1   8   5      114.30      106.48      4.22 o 
   2   8   5      168.10      172.95      6.42 o 
   3   8   5       49.56       54.01      5.00 o 
   4   8   5      144.86      140.01      6.76 o 
   5   8   5       56.33       69.61      4.32 o 
   6   8   5       44.24       55.99      4.56 o 
 -10   9   5       57.53       64.72      4.43 o 
  -9   9   5      424.87      424.39     17.93 o 
  -8   9   5        0.50        3.74      1.23 o 
  -7   9   5        7.43        4.84      1.16 o 
  -6   9   5       15.94       16.22      1.78 o 
  -5   9   5      132.85      130.67      4.44 o 
  -4   9   5      372.42      336.14      9.24 o 
  -3   9   5      376.17      342.73      7.51 o 
  -2   9   5       73.22       62.59      3.67 o 
  -1   9   5       97.10      102.26      5.09 o 
   0   9   5      179.14      171.13      8.68 o 
   1   9   5       28.91       26.12      2.69 o 
   2   9   5      262.31      264.77     13.68 o 
   3   9   5      154.53      155.53      7.12 o 
   4   9   5       43.14       46.74      3.54 o 
   5   9   5       52.75       69.31      5.29 o 
 -10  10   5      154.92      173.44      7.05 o 
  -9  10   5        7.92       12.84      2.10 o 
  -8  10   5      160.20      141.30      6.48 o 
  -7  10   5       46.95       40.01      2.76 o 
  -6  10   5        0.09        1.79      1.06 o 
  -5  10   5      115.02      108.70      7.97 o 
  -4  10   5       22.56       21.88      2.24 o 
  -3  10   5      505.28      484.45     14.19 o 
  -2  10   5      607.89      599.36     15.21 o 
  -1  10   5      156.28      136.80      7.71 o 
   0  10   5      180.11      194.16      8.03 o 
   1  10   5      314.03      318.95     10.59 o 
   2  10   5        5.84        3.63      1.26 o 
   3  10   5        6.48        6.41      2.20 o 
   4  10   5       26.94       30.46      3.38 o 
  -9  11   5       55.52       59.60      4.12 o 
  -8  11   5       23.13       27.17      2.78 o 
  -7  11   5      144.19      140.35      6.30 o 
  -6  11   5       53.94       57.25      4.40 o 
  -5  11   5       12.98        8.53      1.98 o 
  -4  11   5       45.37       43.57      4.18 o 
  -3  11   5      135.01      109.56      6.08 o 
  -2  11   5       19.61       20.44      2.45 o 
  -1  11   5      117.38      112.68      5.79 o 
   0  11   5       13.58       10.38      2.88 o 
   1  11   5        0.79       -0.33      1.33 o 
   2  11   5       42.28       44.11      3.18 o 
  -9  12   5       25.52       25.68      2.92 o 
  -8  12   5       76.65       72.05      4.59 o 
  -7  12   5       36.35       38.32      3.86 o 
  -6  12   5       33.53       29.88      3.98 o 
  -5  12   5       38.07       32.60      3.61 o 
  -4  12   5      147.49      137.86      7.26 o 
  -3  12   5      358.40      365.13     30.91 o 
  -2  12   5      118.52      110.82      8.12 o 
  -1  12   5      146.87      155.73      9.54 o 
   0  12   5       13.06       11.37      2.46 o 
   1  12   5       19.12       22.82      2.08 o 
  -8  13   5        8.61       14.84      5.54 o 
  -7  13   5       46.09       53.80      4.13 o 
  -6  13   5        0.96        0.72      1.88 o 
  -5  13   5        5.26        7.57      1.71 o 
  -4  13   5      180.97      206.40      6.74 o 
  -3  13   5       80.10       85.29      6.71 o 
  -2  13   5       17.49       22.41      3.38 o 
  -1  13   5        6.05        3.28      1.14 o 
   0  13   5        0.74        0.69      1.11 o 
  -5  14   5        4.47        4.70      1.39 o 
  -4  14   5      222.48      253.55      9.29 o 
  -3  14   5       20.20       21.45      2.52 o 
   4 -14   6        0.44        1.50      1.22 o 
   5 -14   6        0.21        3.23      1.47 o 
   0 -13   6        2.51        2.31      1.46 o 
   1 -13   6       25.51       26.50      3.16 o 
   2 -13   6        6.77        8.59      1.27 o 
   3 -13   6      178.95      201.58      8.21 o 
   4 -13   6        0.32       -1.19      1.64 o 
   5 -13   6        8.90        6.09      1.65 o 
   6 -13   6      207.75      206.80      8.02 o 
   7 -13   6       34.36       33.84      2.20 o 
  -1 -12   6       85.63       97.31      6.77 o 
   0 -12   6        6.01        7.37      2.37 o 
   1 -12   6       57.60       61.76      3.98 o 
   2 -12   6       85.80       86.37      4.81 o 
   3 -12   6        4.67        7.08      2.26 o 
   4 -12   6       63.37       61.64      6.15 o 
   5 -12   6      158.98      152.54      6.00 o 
   6 -12   6       16.07       16.51      1.99 o 
   7 -12   6      132.37      134.87      5.15 o 
   8 -12   6      154.49      171.14      6.20 o 
  -2 -11   6        8.29       17.89      3.57 o 
  -1 -11   6        7.94        8.60      1.85 o 
   0 -11   6      136.44      131.29     12.19 o 
   1 -11   6        4.33        2.28      1.17 o 
   2 -11   6       10.39       16.34      2.16 o 
   3 -11   6        4.34        4.10      1.69 o 
   4 -11   6      398.84      397.41     14.91 o 
   5 -11   6       36.13       25.86      2.56 o 
   6 -11   6      222.16      216.18      6.70 o 
   7 -11   6        4.14        8.15      1.36 o 
   8 -11   6       66.08       66.67      3.89 o 
   9 -11   6      593.90      662.68     13.42 o 
  -4 -10   6       44.93       41.45      4.51 o 
  -3 -10   6       37.96       35.89      4.95 o 
  -2 -10   6       31.78       24.96      2.44 o 
  -1 -10   6      286.90      233.60     13.74 o 
   0 -10   6       73.03       89.17      6.80 o 
   1 -10   6        0.27        0.00      3.17 o 
   2 -10   6      137.83      142.79      6.45 o 
   3 -10   6      148.28      141.12      6.91 o 
   4 -10   6       79.65       89.10      4.55 o 
   5 -10   6       26.81       25.87      2.72 o 
   6 -10   6      408.21      395.04      9.79 o 
   7 -10   6      370.90      383.16     12.50 o 
   8 -10   6       56.82       66.92      4.04 o 
   9 -10   6        2.81        1.93      1.22 o 
  10 -10   6       31.92       34.18      2.68 o 
  -5  -9   6        1.04        2.90      1.88 o 
  -4  -9   6       11.06       14.55      3.67 o 
  -3  -9   6      153.10      153.86      6.32 o 
  -2  -9   6       40.08       42.78      3.24 o 
  -1  -9   6      115.69      103.69      4.71 o 
   0  -9   6      328.70      307.27      7.29 o 
   1  -9   6       14.57       13.83      1.64 o 
   2  -9   6        3.89        3.47      1.05 o 
   3  -9   6      109.63       98.25      5.13 o 
   4  -9   6      846.30      852.94     17.30 o 
   5  -9   6      767.83      753.45     16.63 o 
   6  -9   6      116.37      120.51      4.82 o 
   7  -9   6      279.16      254.70      9.63 o 
   8  -9   6        0.66        2.82      1.57 o 
   9  -9   6        6.92        7.40      2.26 o 
  10  -9   6       21.12       18.74      2.18 o 
  -6  -8   6       10.36       17.32      3.12 o 
  -5  -8   6       23.30       25.29      4.54 o 
  -4  -8   6      406.18      393.96     13.50 o 
  -3  -8   6      270.84      253.26      8.66 o 
  -2  -8   6        5.42        4.97      2.60 o 
  -1  -8   6      209.35      186.52      6.58 o 
   0  -8   6      145.66      140.86      7.48 o 
   1  -8   6        3.94        4.11      1.01 o 
   2  -8   6      576.50      575.91     15.36 o 
   3  -8   6      513.97      496.96     17.30 o 
   4  -8   6       46.76       50.42      3.08 o 
   5  -8   6     1883.32     1924.97     45.19 o 
   6  -8   6      116.31      106.00      4.41 o 
   7  -8   6        6.14        4.88      1.20 o 
   8  -8   6        5.70        2.26      1.27 o 
   9  -8   6       18.26       15.91      2.61 o 
  10  -8   6        4.69        8.99      1.85 o 
  -6  -7   6        1.07        0.64      2.06 o 
  -5  -7   6       25.59       10.10      2.95 o 
  -4  -7   6       36.21       34.83      2.82 o 
  -3  -7   6       18.00       15.81      1.88 o 
  -2  -7   6       98.35      115.74      4.20 o 
  -1  -7   6      211.38      232.89      6.21 o 
   0  -7   6        4.05        3.76      1.59 o 
   1  -7   6        4.14        2.58      2.51 o 
   2  -7   6        8.63        8.89      2.20 o 
   3  -7   6       51.63       52.57      4.73 o 
   4  -7   6     1989.00     1796.81     49.46 o 
   5  -7   6      118.19      118.65      5.06 o 
   6  -7   6       39.45       39.52      2.64 o 
   7  -7   6      223.96      223.73      8.56 o 
   8  -7   6      141.04      127.86      6.65 o 
   9  -7   6        7.83        4.67      1.56 o 
  10  -7   6      151.90      144.96      5.14 o 
  -7  -6   6       16.38       16.17      2.10 o 
  -6  -6   6      228.71      235.49     13.04 o 
  -5  -6   6       14.49       10.81      2.34 o 
  -4  -6   6        5.11       10.31      1.29 o 
  -3  -6   6      165.14      161.53      5.97 o 
  -2  -6   6      168.64      163.79      5.67 o 
  -1  -6   6      109.98      115.06      6.16 o 
   0  -6   6      968.39      984.89     30.92 o 
   1  -6   6      315.70      358.01     14.22 o 
   2  -6   6     1808.55     1937.50     32.05 o 
   3  -6   6       65.10       71.11      5.69 o 
   4  -6   6      196.04      182.54     17.69 o 
   5  -6   6     3739.99     4484.95    182.43 o 
   6  -6   6        7.22        7.59      1.71 o 
   7  -6   6       46.62       45.47      2.66 o 
   8  -6   6        4.03        3.39      1.06 o 
   9  -6   6       22.22       21.69      2.10 o 
  10  -6   6        4.55        3.99      0.90 o 
  -8  -5   6      109.12      107.13      7.49 o 
  -7  -5   6       20.52       17.95      3.54 o 
  -6  -5   6       55.35       53.80      6.25 o 
  -5  -5   6     1538.61     1427.85     37.75 o 
  -4  -5   6       20.33       19.34      1.96 o 
  -3  -5   6       88.44       69.13      3.98 o 
  -2  -5   6      679.31      730.77     20.74 o 
  -1  -5   6      721.49      856.80     21.74 o 
   0  -5   6      204.01      217.49     10.90 o 
   1  -5   6      449.73      391.63     13.97 o 
   2  -5   6      121.41      141.93      6.12 o 
   3  -5   6      113.02      124.43      8.32 o 
   4  -5   6      170.67      141.28     10.68 o 
   5  -5   6       79.59       96.30      8.35 o 
   6  -5   6      143.17      136.39      4.23 o 
   7  -5   6       60.34       61.25      2.97 o 
   8  -5   6      289.60      268.49      6.97 o 
   9  -5   6      133.71      139.03      5.05 o 
  10  -5   6      201.18      194.71      5.49 o 
  -8  -4   6        0.08       -1.22      1.63 o 
  -7  -4   6      228.47      231.00     13.78 o 
  -6  -4   6     1371.78     1281.30     42.76 o 
  -5  -4   6       12.99       11.96      2.16 o 
  -4  -4   6        3.50        5.65      1.60 o 
  -3  -4   6       64.24       64.60      6.85 o 
  -2  -4   6        7.62       10.16      1.78 o 
  -1  -4   6      923.18      921.82     23.60 o 
   0  -4   6       63.38       48.86      4.74 o 
   1  -4   6     2509.17     2528.83     57.39 o 
   2  -4   6      251.89      234.35      7.53 o 
   3  -4   6       42.34       56.84      4.50 o 
   4  -4   6      111.06      128.99      9.64 o 
   5  -4   6      182.48      189.62     17.87 o 
   6  -4   6      312.16      298.75      7.99 o 
   7  -4   6        2.29        3.54      1.09 o 
   8  -4   6      283.08      284.26      7.69 o 
   9  -4   6      116.93      108.39      4.40 o 
  10  -4   6        4.71        5.42      1.07 o 
  -9  -3   6       26.92       37.78      4.74 o 
  -8  -3   6      200.33      199.83     12.81 o 
  -7  -3   6        0.80        0.95      2.10 o 
  -6  -3   6        0.05        6.16      3.16 o 
  -5  -3   6      169.12      168.69      5.76 o 
  -4  -3   6        4.42        7.04      2.21 o 
  -3  -3   6      341.14      336.19     14.21 o 
  -2  -3   6      608.59      626.78     15.28 o 
  -1  -3   6      453.67      487.59     13.13 o 
   0  -3   6       95.10       84.49      4.12 o 
   1  -3   6       99.86       75.34      6.50 o 
   2  -3   6       94.96      106.46      5.09 o 
   3  -3   6      212.33      208.55      7.30 o 
   4  -3   6      577.05      561.58     14.83 o 
   5  -3   6      823.08      838.51     21.95 o 
   6  -3   6       23.74       18.40      2.19 o 
   7  -3   6        0.06        1.10      1.38 o 
   8  -3   6      524.47      497.57     10.48 o 
   9  -3   6       13.14       14.25      1.72 o 
  10  -3   6        1.13        0.94      0.81 o 
  -9  -2   6       27.55       23.89      6.41 o 
  -8  -2   6        1.55        1.73      2.40 o 
  -7  -2   6        0.12        5.30      2.32 o 
  -6  -2   6       13.27       11.73      2.35 o 
  -5  -2   6      112.50      119.02      4.56 o 
  -4  -2   6      378.05      410.76     22.44 o 
  -3  -2   6       83.41       88.45      5.31 o 
  -2  -2   6     1191.19     1225.29     24.63 o 
  -1  -2   6       57.69       51.48      3.47 o 
   0  -2   6      953.32      854.60     32.24 o 
   1  -2   6       22.75       17.25      1.98 o 
   2  -2   6      766.95      820.16     16.72 o 
   3  -2   6      657.97      569.33     14.32 o 
   4  -2   6     1938.83     1809.32     35.45 o 
   5  -2   6      910.03      941.77     19.74 o 
   6  -2   6     1048.53      949.94     17.43 o 
   7  -2   6      177.12      174.99      6.18 o 
   8  -2   6       52.49       41.20      3.07 o 
   9  -2   6       54.86       53.80      2.96 o 
  10  -2   6        7.01       10.42      1.16 o 
  -9  -1   6        7.41        7.76      2.69 o 
  -8  -1   6      251.00      239.97     18.91 o 
  -7  -1   6      616.07      580.33     19.06 o 
  -6  -1   6      122.93      114.69      4.99 o 
  -5  -1   6      325.60      322.24     13.32 o 
  -4  -1   6       90.70      134.63      6.71 o 
  -3  -1   6      127.11      121.70      5.84 o 
  -2  -1   6     2069.00     2090.58     37.37 o 
  -1  -1   6      211.53      315.77      8.23 o 
   0  -1   6      723.94      739.48     20.67 o 
   1  -1   6      677.23      841.89     42.56 o 
   2  -1   6      593.46      647.59     18.05 o 
   3  -1   6       80.80       96.29      6.14 o 
   4  -1   6      893.55      907.49     25.30 o 
   5  -1   6     1943.08     1951.68     47.90 o 
   6  -1   6       72.41       66.97      3.40 o 
   7  -1   6      230.89      224.41      8.85 o 
   8  -1   6      561.90      536.87     15.38 o 
   9  -1   6        8.39        9.02      1.89 o 
  10  -1   6       42.10       38.24      2.35 o 
 -10   0   6       16.96       23.61      2.41 o 
  -9   0   6        1.30        0.85      1.73 o 
  -8   0   6      355.48      337.75     20.11 o 
  -7   0   6        8.05        6.03      1.86 o 
  -6   0   6       78.90       78.51      3.93 o 
  -5   0   6      423.50      406.72     12.76 o 
  -4   0   6       20.63       25.85      2.80 o 
  -3   0   6       35.50       26.17      2.46 o 
  -2   0   6      808.22      847.74     18.66 o 
  -1   0   6     1454.05     1434.38     29.39 o 
   0   0   6      454.60      373.58     11.09 o 
   1   0   6      943.24      824.78     18.09 o 
   2   0   6     3070.50     2894.90     54.88 o 
   3   0   6      134.38      107.98      8.71 o 
   4   0   6     1680.76     1761.26     37.18 o 
   5   0   6     1732.04     1874.23     47.89 o 
   6   0   6        1.81        1.53      1.46 o 
   7   0   6      280.20      266.30     13.05 o 
   8   0   6       23.97       29.33      2.99 o 
   9   0   6       58.02       59.61      4.19 o 
  10   0   6        4.25        5.72      1.88 o 
 -10   1   6       55.94       60.77      4.45 o 
  -9   1   6       11.45       16.16      2.30 o 
  -8   1   6       62.22       54.95      3.94 o 
  -7   1   6      461.87      437.22     10.65 o 
  -6   1   6       18.57       12.15      1.80 o 
  -5   1   6        0.03        1.77      1.78 o 
  -4   1   6      714.64      706.76     14.45 o 
  -3   1   6      762.58      835.53     16.75 o 
  -2   1   6     5268.75     5558.60     80.31 o 
  -1   1   6     2415.87     2466.46     39.16 o 
   0   1   6     5829.49     5884.60    180.81 o 
   1   1   6        2.09        2.94      1.79 o 
   2   1   6      353.80      412.38     13.94 o 
   3   1   6        2.85        4.41      1.56 o 
   4   1   6      742.22      781.27     21.49 o 
   5   1   6      290.63      263.05     14.86 o 
   6   1   6        3.78        3.67      1.72 o 
   7   1   6        5.30        4.56      2.23 o 
   8   1   6        7.76        5.20      1.37 o 
   9   1   6      104.93      111.33      4.51 o 
 -10   2   6        1.46        2.06      1.48 o 
  -9   2   6      339.44      335.10     16.30 o 
  -8   2   6      162.45      156.29      6.58 o 
  -7   2   6       41.58       34.82      2.90 o 
  -6   2   6      292.88      296.03     10.03 o 
  -5   2   6     3745.67     3919.80     63.86 o 
  -4   2   6      440.78      470.24     11.08 o 
  -3   2   6       81.07      127.32      5.22 o 
  -2   2   6     6305.84     6805.25    126.04 o 
  -1   2   6       61.78       86.20      2.55 o 
   0   2   6     2425.62     2619.35     65.56 o 
   1   2   6     8768.84     9820.99    172.40 o 
   2   2   6      366.55      455.83     11.92 o 
   3   2   6     1837.86     1914.92     44.79 o 
   4   2   6      208.36      211.30     14.69 o 
   5   2   6      109.05       94.36      3.72 o 
   6   2   6       22.33       19.53      2.30 o 
   7   2   6       18.13       13.10      3.32 o 
   8   2   6        4.69        6.38      1.33 o 
   9   2   6       39.88       41.19      2.47 o 
 -10   3   6        0.45        1.18      1.20 o 
  -9   3   6       11.94       17.23      2.66 o 
  -8   3   6      128.23      135.22      5.04 o 
  -7   3   6        0.63        2.68      1.22 o 
  -6   3   6      102.95      117.27      9.43 o 
  -5   3   6       10.11       13.99      3.27 o 
  -4   3   6      323.02      298.34      9.71 o 
  -3   3   6     3585.60     4258.41     63.82 o 
  -2   3   6        5.15        8.21      1.75 o 
  -1   3   6      385.83      473.87      9.83 o 
   0   3   6     1382.50     1632.69     33.12 o 
   1   3   6      101.07      107.17      4.22 o 
   2   3   6      446.48      455.34     12.23 o 
   3   3   6      300.87      318.69     11.43 o 
   4   3   6        2.14        5.45      2.70 o 
   5   3   6       10.30        8.53      1.55 o 
   6   3   6        0.57        0.43      1.75 o 
   7   3   6      320.31      309.71     10.55 o 
   8   3   6      108.45      113.30      6.13 o 
 -10   4   6       27.70       28.03      2.83 o 
  -9   4   6      118.94      115.76      7.08 o 
  -8   4   6      200.44      186.03      6.09 o 
  -7   4   6      216.44      197.49      5.34 o 
  -6   4   6      327.21      319.07      8.58 o 
  -5   4   6       27.58       26.95      3.71 o 
  -4   4   6       15.50       11.78      2.58 o 
  -3   4   6      179.84      222.20      7.77 o 
  -2   4   6      358.92      393.32     10.70 o 
  -1   4   6      195.79      166.96      4.77 o 
   0   4   6       11.68       15.10      2.15 o 
   1   4   6     2878.94     3064.47     87.44 o 
   2   4   6       82.73       86.52      4.46 o 
   3   4   6      551.46      539.56     15.46 o 
   4   4   6       89.01       76.59      3.23 o 
   5   4   6        4.00        2.17      1.25 o 
   6   4   6        0.92        0.87      1.43 o 
   7   4   6       73.62       61.10      5.93 o 
   8   4   6        2.97        3.71      0.97 o 
 -11   5   6       36.37       41.72      3.75 o 
 -10   5   6       60.97       71.63      3.42 o 
  -9   5   6      421.11      436.50     15.31 o 
  -8   5   6       50.98       45.70      2.92 o 
  -7   5   6      382.17      378.28      7.88 o 
  -6   5   6     3050.03     2965.15     34.64 o 
  -5   5   6      240.70      207.79     10.59 o 
  -4   5   6        6.31        8.95      2.37 o 
  -3   5   6      382.14      359.78     12.23 o 
  -2   5   6      165.93      212.66      6.99 o 
  -1   5   6      758.15      756.98     21.91 o 
   0   5   6      670.90      764.84     29.66 o 
   1   5   6     3749.44     3820.06    120.96 o 
   2   5   6       83.66       89.93      5.24 o 
   3   5   6      462.73      440.91      8.79 o 
   4   5   6       29.18       35.32      2.85 o 
   5   5   6      178.83      173.76      7.77 o 
   6   5   6       73.12       74.02      4.81 o 
   7   5   6       47.78       52.52      3.65 o 
 -10   6   6       91.65       97.13      3.96 o 
  -9   6   6        2.16        2.80      1.18 o 
  -8   6   6        8.00        4.97      1.36 o 
  -7   6   6     2663.83     2735.06     34.98 o 
  -6   6   6      189.73      195.91      5.52 o 
  -5   6   6     1346.63     1385.20     37.55 o 
  -4   6   6      429.79      410.80     29.70 o 
  -3   6   6      256.72      306.40     17.63 o 
  -2   6   6     1549.24     1577.38     32.31 o 
  -1   6   6       18.21       12.84      3.26 o 
   0   6   6       25.35       21.85      2.84 o 
   1   6   6      781.38      775.04     18.70 o 
   2   6   6      248.47      238.89      6.02 o 
   3   6   6        1.83        3.09      2.74 o 
   4   6   6       11.61       10.32      2.00 o 
   5   6   6        1.93        2.46      1.30 o 
   6   6   6      189.55      173.96     10.58 o 
   7   6   6        3.78        6.53      1.84 o 
 -10   7   6       14.12       14.48      1.98 o 
  -9   7   6      384.43      399.80     14.06 o 
  -8   7   6       26.42       27.46      2.42 o 
  -7   7   6       62.03       57.72      3.14 o 
  -6   7   6     1561.22     1557.49     20.47 o 
  -5   7   6      173.14      175.71      4.98 o 
  -4   7   6      250.83      226.02     12.99 o 
  -3   7   6      401.78      383.36     18.47 o 
  -2   7   6      734.14      783.74     25.20 o 
  -1   7   6      194.08      198.80     11.99 o 
   0   7   6      175.87      150.70     10.91 o 
   1   7   6     1255.73     1156.39     35.40 o 
   2   7   6      147.80      137.47      4.77 o 
   3   7   6       46.08       41.03      2.82 o 
   4   7   6       24.17       22.72      2.80 o 
   5   7   6      129.64      126.37     11.55 o 
   6   7   6        6.38        8.63      2.24 o 
 -10   8   6       33.89       41.76      2.76 o 
  -9   8   6       46.92       43.15      3.16 o 
  -8   8   6      309.39      288.20      8.81 o 
  -7   8   6      273.55      281.94      7.29 o 
  -6   8   6        2.86        5.12      1.33 o 
  -5   8   6        3.92        5.25      1.02 o 
  -4   8   6       70.93       64.10      3.41 o 
  -3   8   6      479.04      450.51      9.40 o 
  -2   8   6       32.29       31.54      3.19 o 
  -1   8   6       88.27       87.86      6.54 o 
   0   8   6       11.23       14.91      4.26 o 
   1   8   6        0.17       -0.84      0.89 o 
   2   8   6        0.25        0.50      2.09 o 
   3   8   6       24.26       21.80      2.82 o 
   4   8   6        0.90        3.35      1.42 o 
   5   8   6       56.19       61.96      3.84 o 
 -10   9   6      119.36      124.35      4.52 o 
  -9   9   6       48.16       58.15      3.51 o 
  -8   9   6       12.39       10.95      1.62 o 
  -7   9   6       33.22       31.94      2.48 o 
  -6   9   6       17.16       14.42      1.66 o 
  -5   9   6       20.97       15.08      2.80 o 
  -4   9   6       53.26       57.06      3.48 o 
  -3   9   6       49.37       43.09      2.38 o 
  -2   9   6        3.77        2.21      1.11 o 
  -1   9   6      145.54      140.21      5.89 o 
   0   9   6      121.17      121.26      7.41 o 
   1   9   6        0.31        0.69      1.02 o 
   2   9   6        0.95        1.76      1.33 o 
   3   9   6        2.90        4.71      1.68 o 
   4   9   6      152.84      171.21      6.87 o 
 -10  10   6        1.17        1.22      2.02 o 
  -9  10   6       28.73       29.79      2.16 o 
  -8  10   6        0.96        2.52      1.11 o 
  -7  10   6        2.80        1.40      1.09 o 
  -6  10   6       55.74       58.17      3.51 o 
  -5  10   6       64.63       58.20      5.18 o 
  -4  10   6        1.89        1.80      1.05 o 
  -3  10   6      236.88      230.05      7.30 o 
  -2  10   6       65.97       62.81      3.91 o 
  -1  10   6       12.23        6.86      2.13 o 
   0  10   6      215.19      215.26      8.56 o 
   1  10   6       44.60       54.11      5.50 o 
   2  10   6       19.87       13.53      1.99 o 
   3  10   6       57.69       72.41      4.20 o 
  -9  11   6       24.24       27.60      2.87 o 
  -8  11   6        4.49        5.89      1.99 o 
  -7  11   6       92.16       85.97      5.98 o 
  -6  11   6        1.25        1.95      1.60 o 
  -5  11   6      119.35      113.20      5.14 o 
  -4  11   6      114.27      113.62      5.79 o 
  -3  11   6        1.60        1.36      1.05 o 
  -2  11   6        3.56        3.74      1.96 o 
  -1  11   6      102.61       97.93      5.34 o 
   0  11   6       37.59       35.89      4.45 o 
   1  11   6       49.01       46.74      4.94 o 
   2  11   6       16.33       20.30      2.07 o 
  -8  12   6       36.54       37.35      3.41 o 
  -7  12   6        0.27        0.24      2.69 o 
  -6  12   6      169.75      165.14     10.05 o 
  -5  12   6       24.51       25.42      2.76 o 
  -4  12   6      184.32      179.23      9.89 o 
  -3  12   6      472.89      490.58     27.51 o 
  -2  12   6       49.07       51.11      5.34 o 
  -1  12   6       20.60       16.89      3.06 o 
   0  12   6      100.28       95.24      4.64 o 
   1  12   6       27.90       24.12      3.19 o 
  -7  13   6       70.14       75.21      4.70 o 
  -6  13   6       27.47       36.04      3.75 o 
  -5  13   6      352.46      347.52     10.38 o 
  -4  13   6       90.42       96.47      5.67 o 
  -3  13   6        3.64        0.90      3.03 o 
  -2  13   6      105.29      118.99      6.05 o 
  -1  13   6        0.28        1.23      0.82 o 
  -4  14   6        1.62        1.66      1.30 o 
   1 -13   7       16.56       19.96      2.61 o 
   2 -13   7        0.62        0.13      1.20 o 
   3 -13   7        3.29        0.66      1.11 o 
   4 -13   7       24.43       18.86      3.95 o 
   5 -13   7      115.41      136.68      6.31 o 
   6 -13   7        4.71        3.45      1.09 o 
   7 -13   7       28.99       27.20      1.93 o 
  -1 -12   7       26.12       30.84      3.57 o 
   0 -12   7        8.78       13.50      2.83 o 
   1 -12   7       19.71       15.09      3.05 o 
   2 -12   7       12.37        7.84      2.23 o 
   3 -12   7       23.14       17.44      3.09 o 
   4 -12   7       30.71       26.86      4.09 o 
   5 -12   7       64.21       64.89      3.74 o 
   6 -12   7       16.73       22.63      2.22 o 
   7 -12   7       47.86       52.73      2.67 o 
   8 -12   7       40.87       48.94      2.45 o 
  -2 -11   7        1.00        0.37      1.20 o 
  -1 -11   7        1.58        1.12      1.57 o 
   0 -11   7      141.49      153.80      6.84 o 
   1 -11   7       12.13       15.48      1.75 o 
   2 -11   7       19.16       22.13      3.63 o 
   3 -11   7      141.01      131.56      8.69 o 
   4 -11   7        0.15        0.61      1.26 o 
   5 -11   7        8.66        4.39      1.42 o 
   6 -11   7       29.65       34.48      2.56 o 
   7 -11   7      206.34      218.14      6.83 o 
   8 -11   7      137.74      143.69      6.04 o 
   9 -11   7       49.99       71.33      4.02 o 
  -3 -10   7        5.62        4.04      2.38 o 
  -2 -10   7       28.53       31.91      2.75 o 
  -1 -10   7       14.30       10.93      1.69 o 
   0 -10   7        0.82        3.77      1.53 o 
   1 -10   7       32.19       34.52      2.54 o 
   2 -10   7      118.09      126.27      9.29 o 
   3 -10   7     1131.19     1162.58     46.68 o 
   4 -10   7       31.77       31.24      2.64 o 
   5 -10   7      199.36      202.92      7.36 o 
   6 -10   7      685.45      662.52     13.48 o 
   7 -10   7      140.38      137.33      5.07 o 
   8 -10   7       24.85       25.54      2.05 o 
   9 -10   7       21.28       23.39      2.56 o 
  -5  -9   7        8.84       17.22      3.09 o 
  -4  -9   7      149.45      175.77     10.94 o 
  -3  -9   7      237.75      220.64      7.58 o 
  -2  -9   7       52.61       43.76      3.33 o 
  -1  -9   7       60.30       53.15      4.05 o 
   0  -9   7       42.19       46.36      3.08 o 
   1  -9   7       52.81       52.35      3.38 o 
   2  -9   7      936.83      909.95     18.63 o 
   3  -9   7       48.53       40.04      3.27 o 
   4  -9   7      360.53      360.28      9.73 o 
   5  -9   7        7.71       10.60      1.87 o 
   6  -9   7        0.08        1.19      1.65 o 
   7  -9   7      357.41      376.02      9.79 o 
   8  -9   7      135.59      137.90     10.89 o 
   9  -9   7       15.51       16.71      2.42 o 
  10  -9   7       23.67       26.14      2.42 o 
  -5  -8   7        6.69        9.06      3.01 o 
  -4  -8   7      289.27      255.46     10.32 o 
  -3  -8   7       12.00        9.38      2.02 o 
  -2  -8   7      232.82      220.57      7.50 o 
  -1  -8   7       41.47       45.00      3.15 o 
   0  -8   7      219.99      226.95      7.30 o 
   1  -8   7       11.25       22.28      6.36 o 
   2  -8   7       17.45       12.95      2.63 o 
   3  -8   7      824.89      814.29     24.80 o 
   4  -8   7      300.26      293.32      7.21 o 
   5  -8   7        5.88       10.89      2.05 o 
   6  -8   7      422.52      432.74     13.44 o 
   7  -8   7        0.17        1.24      1.05 o 
   8  -8   7       13.93       11.42      2.35 o 
   9  -8   7      222.31      202.98      8.51 o 
  10  -8   7       25.20       26.65      2.61 o 
  -6  -7   7       17.06       14.93      3.34 o 
  -5  -7   7       43.84       42.21      5.79 o 
  -4  -7   7        9.28       10.93      2.51 o 
  -3  -7   7      137.92      128.26      6.05 o 
  -2  -7   7      111.75      119.34      4.95 o 
  -1  -7   7      403.68      372.51      9.04 o 
   0  -7   7       83.13      105.64      4.57 o 
   1  -7   7        6.25        6.20      2.21 o 
   2  -7   7      171.94      214.01     10.92 o 
   3  -7   7      113.87      103.90      8.67 o 
   4  -7   7      255.49      269.78     11.63 o 
   5  -7   7      247.67      273.85      7.94 o 
   6  -7   7      836.92      792.89     18.70 o 
   7  -7   7       58.30       44.26      3.14 o 
   8  -7   7       29.76       26.93      3.37 o 
   9  -7   7       96.55      105.43      6.05 o 
  10  -7   7       16.19       13.76      2.01 o 
  -7  -6   7       43.10       45.90      6.00 o 
  -6  -6   7       13.74       18.25      3.59 o 
  -5  -6   7        0.42        7.52      2.24 o 
  -4  -6   7       15.58       13.65      2.27 o 
  -3  -6   7       41.07       49.93      3.02 o 
  -2  -6   7       28.36       22.49      2.26 o 
  -1  -6   7      758.62      803.19     26.82 o 
   0  -6   7       73.48       88.91      6.78 o 
   1  -6   7     3124.59     3250.42     57.44 o 
   2  -6   7      240.76      181.65      9.48 o 
   3  -6   7       45.11       54.95      5.30 o 
   4  -6   7     1068.56      947.79     33.58 o 
   5  -6   7      588.91      582.50     12.17 o 
   6  -6   7      965.83      917.91     16.11 o 
   7  -6   7       77.00       67.92      3.86 o 
   8  -6   7       48.24       42.19      3.44 o 
   9  -6   7        0.24       -0.19      1.25 o 
  10  -6   7        0.37       -1.06      1.45 o 
  -7  -5   7       58.78       55.64      6.04 o 
  -6  -5   7      192.32      187.00     12.14 o 
  -5  -5   7       43.14       51.21      4.50 o 
  -4  -5   7       21.74       24.61      2.99 o 
  -3  -5   7      460.09      451.75     12.02 o 
  -2  -5   7     1237.22     1283.81     29.19 o 
  -1  -5   7      186.19      238.19      9.39 o 
   0  -5   7      563.23      642.46     21.83 o 
   1  -5   7       36.00       66.30      5.88 o 
   2  -5   7      368.32      334.23     11.90 o 
   3  -5   7      142.37      112.39      8.19 o 
   4  -5   7       58.92       49.51      6.57 o 
   5  -5   7        5.88        7.72      8.65 o 
   6  -5   7       15.61       12.53      2.41 o 
   7  -5   7        5.14        4.74      1.39 o 
   8  -5   7      437.68      393.83     10.45 o 
   9  -5   7      197.39      218.07      6.35 o 
  10  -5   7        0.66        1.49      0.85 o 
  -8  -4   7       68.77       60.75      6.15 o 
  -7  -4   7      293.19      277.76     15.36 o 
  -6  -4   7       49.92       48.89      6.35 o 
  -5  -4   7       92.00       91.97      5.95 o 
  -4  -4   7       91.91      102.00      4.85 o 
  -3  -4   7      160.59      164.58      9.78 o 
  -2  -4   7      262.41      281.15      9.62 o 
  -1  -4   7       46.69       78.75      6.86 o 
   0  -4   7       77.17       71.78      5.67 o 
   1  -4   7       33.12       32.51      4.05 o 
   2  -4   7       46.03       30.92      3.16 o 
   3  -4   7      185.51      168.39      8.00 o 
   4  -4   7      889.81      865.30     57.44 o 
   5  -4   7        5.89        8.27      3.32 o 
   6  -4   7        9.33       12.19      1.42 o 
   7  -4   7      486.41      444.06     13.06 o 
   8  -4   7      185.72      185.05      5.63 o 
   9  -4   7        0.60        1.49      1.11 o 
  10  -4   7       31.34       33.96      2.07 o 
  -8  -3   7      119.53      137.08     10.17 o 
  -7  -3   7        0.56        0.48      2.47 o 
  -6  -3   7       15.80       12.75      3.12 o 
  -5  -3   7       47.05       39.39      2.97 o 
  -4  -3   7      171.95      163.28      9.83 o 
  -3  -3   7      504.03      505.03     20.28 o 
  -2  -3   7      447.81      485.14     15.24 o 
  -1  -3   7       31.78       22.41      2.64 o 
   0  -3   7      112.77       72.90      5.31 o 
   1  -3   7      822.64      866.55     27.53 o 
   2  -3   7       27.57       50.03      3.72 o 
   3  -3   7      562.35      488.62     13.80 o 
   4  -3   7      553.02      551.45     15.06 o 
   5  -3   7      153.36      160.33      9.08 o 
   6  -3   7     1476.69     1439.90     19.75 o 
   7  -3   7       51.88       43.14      2.61 o 
   8  -3   7       16.46       16.61      1.89 o 
   9  -3   7       84.06       76.20      3.55 o 
  10  -3   7        0.47       -0.21      1.02 o 
  -9  -2   7       36.81       42.54      4.14 o 
  -8  -2   7       26.72       27.32      4.97 o 
  -7  -2   7      207.15      196.63     20.06 o 
  -6  -2   7       54.58       52.26      4.57 o 
  -5  -2   7      156.52      140.24      5.04 o 
  -4  -2   7      636.43      758.04     37.13 o 
  -3  -2   7      278.92      315.03     12.70 o 
  -2  -2   7       40.64       40.08      3.25 o 
  -1  -2   7      342.15      325.02     11.39 o 
   0  -2   7      546.31      578.43     18.02 o 
   1  -2   7      169.31      207.30      8.86 o 
   2  -2   7      887.66      946.46     18.90 o 
   3  -2   7      707.35      677.21     18.67 o 
   4  -2   7      433.37      438.31     15.31 o 
   5  -2   7      354.07      357.77     14.48 o 
   6  -2   7       92.06       98.46      3.40 o 
   7  -2   7      118.11      104.98      4.71 o 
   8  -2   7      123.57      127.59      6.35 o 
   9  -2   7        0.22        0.07      1.25 o 
  10  -2   7       90.16      100.20      3.40 o 
  -9  -1   7      187.27      212.78      8.32 o 
  -8  -1   7        9.52        7.58      1.97 o 
  -7  -1   7      185.69      168.93      9.11 o 
  -6  -1   7      245.65      229.04      7.44 o 
  -5  -1   7      160.26      147.30      5.81 o 
  -4  -1   7      846.48      879.15     41.55 o 
  -3  -1   7      688.53      673.99     24.16 o 
  -2  -1   7      331.08      365.20     10.08 o 
  -1  -1   7       30.90       41.28      2.51 o 
   0  -1   7      730.27      711.98     18.48 o 
   1  -1   7      285.07      331.38     12.36 o 
   2  -1   7     2308.03     2424.41     46.33 o 
   3  -1   7      181.01      188.12      9.90 o 
   4  -1   7      772.50      845.61     25.22 o 
   5  -1   7      708.80      738.78     22.37 o 
   6  -1   7      914.37      970.83     16.92 o 
   7  -1   7       66.57       61.20      5.17 o 
   8  -1   7        0.06        0.10      2.08 o 
   9  -1   7        0.13       -0.52      0.96 o 
  10  -1   7       54.91       58.17      2.77 o 
  -9   0   7      128.56      129.94      5.75 o 
  -8   0   7      260.82      263.82     12.00 o 
  -7   0   7      234.17      216.38      7.36 o 
  -6   0   7      347.68      375.76      9.05 o 
  -5   0   7      807.11      937.89     23.49 o 
  -4   0   7     2664.38     3098.09     72.65 o 
  -3   0   7     1808.80     1806.54     34.88 o 
  -2   0   7       75.28       69.98      4.87 o 
  -1   0   7     1329.17     1434.30     34.57 o 
   0   0   7     1146.96     1321.46     34.33 o 
   1   0   7       12.99       20.36      3.41 o 
   2   0   7     1535.86     1362.42     33.04 o 
   3   0   7     3861.24     3556.37    132.32 o 
   4   0   7       20.51       21.29      3.12 o 
   5   0   7      389.85      393.02     15.58 o 
   6   0   7      970.74      974.46     24.48 o 
   7   0   7       99.76       91.94      6.89 o 
   8   0   7       37.84       37.21      3.03 o 
   9   0   7        7.78       12.69      1.58 o 
 -10   1   7       41.46       54.62      5.13 o 
  -9   1   7        6.93        4.85      1.58 o 
  -8   1   7        2.98        0.99      1.47 o 
  -7   1   7      407.10      392.89     10.10 o 
  -6   1   7       42.92       33.89      2.33 o 
  -5   1   7        7.05        3.84      1.64 o 
  -4   1   7     1833.01     1961.30     32.75 o 
  -3   1   7      534.02      508.71     14.94 o 
  -2   1   7     2759.47     2713.47     58.67 o 
  -1   1   7     5339.21     5202.92     91.85 o 
   0   1   7      301.37      375.05     10.12 o 
   1   1   7        3.15        2.69      1.23 o 
   2   1   7     3360.29     3400.86     80.60 o 
   3   1   7     2197.25     2321.96     57.01 o 
   4   1   7     2208.72     2288.81     59.66 o 
   5   1   7       58.33       52.54      2.61 o 
   6   1   7       75.96       64.25      3.65 o 
   7   1   7       20.26       21.10      3.70 o 
   8   1   7       15.38       14.01      1.81 o 
   9   1   7       20.91       19.50      3.93 o 
 -10   2   7       14.05       20.30      5.40 o 
  -9   2   7       27.72       30.79      2.66 o 
  -8   2   7       50.54       52.91      3.39 o 
  -7   2   7       12.82       10.84      1.86 o 
  -6   2   7     2041.95     2007.83     62.88 o 
  -5   2   7      868.77      973.95     24.34 o 
  -4   2   7      498.85      617.48     20.88 o 
  -3   2   7     3831.39     3876.99    111.31 o 
  -2   2   7     4413.27     4610.95     86.04 o 
  -1   2   7      773.21      705.95     13.60 o 
   0   2   7       51.33       66.08      3.85 o 
   1   2   7     1655.49     1824.07     27.29 o 
   2   2   7     2283.61     2402.25     36.34 o 
   3   2   7      283.15      279.42     14.12 o 
   4   2   7       89.78       94.77      9.35 o 
   5   2   7     2644.69     2373.05     37.66 o 
   6   2   7       10.28        9.84      1.63 o 
   7   2   7      169.29      153.70      6.90 o 
   8   2   7       82.06       78.95      3.92 o 
   9   2   7        3.93        4.03      1.20 o 
 -10   3   7       68.10       79.62     11.88 o 
  -9   3   7        4.85        4.50      1.90 o 
  -8   3   7      406.47      360.62     10.85 o 
  -7   3   7       27.82       29.27      2.55 o 
  -6   3   7        8.37        8.20      1.52 o 
  -5   3   7       17.76       14.61      4.60 o 
  -4   3   7       13.16       15.31      2.71 o 
  -3   3   7     1141.87     1268.31     37.82 o 
  -2   3   7      833.32      925.03     20.13 o 
  -1   3   7        7.99        6.21      1.17 o 
   0   3   7       39.73       48.18      2.74 o 
   1   3   7     1931.76     1991.42     29.94 o 
   2   3   7      660.87      666.63     16.16 o 
   3   3   7        1.41        4.43      1.65 o 
   4   3   7     2085.77     2068.19     62.12 o 
   5   3   7        0.16        2.13      1.39 o 
   6   3   7       13.09       12.39      1.91 o 
   7   3   7      156.08      133.92      9.41 o 
   8   3   7       90.64       86.94      5.01 o 
 -10   4   7       11.70       11.68      2.24 o 
  -9   4   7      194.16      182.70     12.73 o 
  -8   4   7      100.59       93.09      5.08 o 
  -7   4   7       37.13       30.32      2.55 o 
  -6   4   7       97.44       94.56      4.43 o 
  -5   4   7        2.88        4.04      3.55 o 
  -4   4   7      935.88     1110.62     27.96 o 
  -3   4   7     1681.79     1781.01     63.15 o 
  -2   4   7      271.33      246.25      8.42 o 
  -1   4   7      413.84      434.43     10.59 o 
   0   4   7      436.63      454.42     10.43 o 
   1   4   7     7647.85     7902.61    178.89 o 
   2   4   7        3.92        3.12      1.81 o 
   3   4   7      626.56      634.87     17.67 o 
   4   4   7      439.82      433.11     14.37 o 
   5   4   7      135.75      117.66      6.03 o 
   6   4   7       39.20       38.05      4.45 o 
   7   4   7      140.72      129.72      8.86 o 
   8   4   7        2.60        6.74      1.22 o 
 -10   5   7       36.92       47.32      3.48 o 
  -9   5   7       33.70       36.15      2.63 o 
  -8   5   7     2580.73     2633.91    106.38 o 
  -7   5   7      428.93      435.02      9.73 o 
  -6   5   7      223.90      218.60      9.94 o 
  -5   5   7     1583.59     1692.31     36.20 o 
  -4   5   7      278.81      298.39     15.59 o 
  -3   5   7     2551.17     2465.59     70.99 o 
  -2   5   7       14.05       12.48      1.85 o 
  -1   5   7      114.98      123.30      7.28 o 
   0   5   7        6.27        4.33      1.58 o 
   1   5   7     1132.71     1119.46     28.66 o 
   2   5   7     1277.65     1293.11     34.79 o 
   3   5   7      199.33      193.94      5.16 o 
   4   5   7       13.39       14.31      1.79 o 
   5   5   7        2.25        2.72      1.30 o 
   6   5   7        1.29        0.13      1.28 o 
   7   5   7       12.01       11.58      1.92 o 
 -10   6   7        3.35        1.00      1.79 o 
  -9   6   7       81.14       77.87      4.27 o 
  -8   6   7      485.94      449.69     20.23 o 
  -7   6   7      197.97      206.91      7.28 o 
  -6   6   7       15.46       17.19      1.64 o 
  -5   6   7       69.74       82.10      4.23 o 
  -4   6   7       91.55       75.06      7.28 o 
  -3   6   7       60.23       69.31      6.64 o 
  -2   6   7      257.74      286.90     11.35 o 
  -1   6   7      807.15      820.32     25.88 o 
   0   6   7      172.47      214.41     13.97 o 
   1   6   7      700.69      704.11     16.22 o 
   2   6   7        1.85        3.48      1.19 o 
   3   6   7        2.70        2.35      1.30 o 
   4   6   7       53.70       49.27      3.25 o 
   5   6   7      112.90      105.85      5.83 o 
   6   6   7        6.49        5.64      1.45 o 
   7   6   7       80.00       92.92      6.05 o 
 -10   7   7      224.41      240.84      7.11 o 
  -9   7   7       63.87       60.93      3.74 o 
  -8   7   7      476.90      469.44     11.77 o 
  -7   7   7       74.91       65.28      3.32 o 
  -6   7   7      345.65      360.94      8.11 o 
  -5   7   7        3.34        3.44      0.95 o 
  -4   7   7      158.99      158.83      5.36 o 
  -3   7   7       53.92       56.63      8.33 o 
  -2   7   7       14.16       12.38      2.93 o 
  -1   7   7      473.85      546.23     25.73 o 
   0   7   7       25.57       22.54      1.95 o 
   1   7   7        3.61        1.37      1.26 o 
   2   7   7        6.23        4.47      1.19 o 
   3   7   7      211.00      198.59      6.40 o 
   4   7   7      124.97      113.93      6.14 o 
   5   7   7       64.51       76.34      5.61 o 
   6   7   7        0.04        0.37      1.25 o 
 -10   8   7        5.98        6.51      1.33 o 
  -9   8   7       44.21       48.07      3.06 o 
  -8   8   7      374.76      358.98      9.30 o 
  -7   8   7        0.31        2.55      1.75 o 
  -6   8   7        3.83        3.69      1.56 o 
  -5   8   7      173.28      187.36      5.76 o 
  -4   8   7       59.76       57.61      3.29 o 
  -3   8   7      119.69      120.82      4.86 o 
  -2   8   7      192.23      179.14      5.56 o 
  -1   8   7       17.52       15.03      1.96 o 
   0   8   7       17.47       17.95      2.69 o 
   1   8   7       65.50       62.91      3.85 o 
   2   8   7       18.90       17.99      2.16 o 
   3   8   7       32.09       26.88      3.05 o 
   4   8   7       10.11       11.60      2.00 o 
   5   8   7        3.16        3.92      2.00 o 
 -10   9   7      325.01      342.27      9.17 o 
  -9   9   7       98.50      102.31      4.51 o 
  -8   9   7       13.83       14.13      1.72 o 
  -7   9   7      291.67      266.78     10.21 o 
  -6   9   7      200.17      201.84      8.81 o 
  -5   9   7       25.36       23.36      2.15 o 
  -4   9   7      282.40      274.02      8.20 o 
  -3   9   7       15.08       14.54      1.82 o 
  -2   9   7       14.49       14.44      1.86 o 
  -1   9   7        5.79        7.54      1.49 o 
   0   9   7       38.96       31.23      3.84 o 
   1   9   7       11.31       12.37      2.63 o 
   2   9   7       26.65       18.37      2.39 o 
   3   9   7        2.55        4.13      1.48 o 
   4   9   7       29.10       30.54      5.79 o 
  -9  10   7       14.56       14.69      1.62 o 
  -8  10   7       95.35       83.09      3.81 o 
  -7  10   7       64.38       57.10      3.24 o 
  -6  10   7        8.30        4.97      1.46 o 
  -5  10   7       39.10       36.16      2.68 o 
  -4  10   7       38.81       33.29      2.84 o 
  -3  10   7       80.80       79.51      4.16 o 
  -2  10   7       24.07       22.24      2.53 o 
  -1  10   7        9.26        6.75      2.29 o 
   0  10   7      240.57      244.95     20.40 o 
   1  10   7       41.70       41.43      5.01 o 
   2  10   7       15.88       17.10      2.24 o 
   3  10   7        1.61        3.52      1.70 o 
  -9  11   7        0.37        0.48      0.96 o 
  -8  11   7      136.75      143.32      4.71 o 
  -7  11   7       10.22       11.01      1.90 o 
  -6  11   7        0.51        2.19      1.06 o 
  -5  11   7       36.58       39.19      2.88 o 
  -4  11   7      443.28      450.17     13.87 o 
  -3  11   7       30.41       28.10      2.62 o 
  -2  11   7      136.00      150.95      9.65 o 
  -1  11   7        6.30        6.54      1.54 o 
   0  11   7        3.28        3.03      1.66 o 
   1  11   7        2.09        6.09      2.44 o 
   2  11   7       22.25       22.85      3.16 o 
  -8  12   7        0.29        0.20      1.21 o 
  -7  12   7      142.08      142.96      7.19 o 
  -6  12   7       47.52       53.27      4.87 o 
  -5  12   7       33.25       36.72      3.24 o 
  -4  12   7      166.06      165.83      7.80 o 
  -3  12   7        0.39        1.06      1.16 o 
  -2  12   7        2.97        4.51      1.35 o 
  -1  12   7       19.49       32.41      3.07 o 
   0  12   7        0.78        0.03      0.86 o 
   1  12   7      131.09      150.59      7.79 o 
  -7  13   7       61.29       63.03      4.13 o 
  -6  13   7       84.89       97.54     15.06 o 
  -5  13   7       48.61       59.53      5.20 o 
  -4  13   7       10.07        5.53      2.00 o 
  -3  13   7       18.52       22.88      4.11 o 
  -2  13   7       16.15       20.17      1.81 o 
  -1  13   7        0.98       -0.51      1.00 o 
   2 -13   8        2.07        4.15      1.32 o 
   3 -13   8        2.06        1.62      1.15 o 
   4 -13   8        0.03       -1.27      2.18 o 
   5 -13   8        2.80        2.77      1.26 o 
   6 -13   8       12.73       16.59      2.75 o 
   0 -12   8       16.81       20.58      2.02 o 
   1 -12   8      132.02      134.80      7.88 o 
   2 -12   8        2.01        2.70      1.27 o 
   3 -12   8        5.85        7.11      2.29 o 
   4 -12   8        7.69        8.78      2.43 o 
   5 -12   8       11.74       11.00      1.98 o 
   6 -12   8       45.17       51.10      2.66 o 
   7 -12   8       29.90       31.70      1.92 o 
   8 -12   8      200.45      235.09      7.43 o 
  -2 -11   8       28.00       38.06      4.02 o 
  -1 -11   8        4.83        6.78      1.52 o 
   0 -11   8      173.06      206.15      9.08 o 
   1 -11   8       17.44       20.39      1.93 o 
   2 -11   8        5.12        5.91      1.59 o 
   3 -11   8        5.98        3.48      1.47 o 
   4 -11   8      144.36      152.32     10.99 o 
   5 -11   8      116.06      115.34      6.08 o 
   6 -11   8       50.75       53.57      4.57 o 
   7 -11   8        2.14        0.81      0.88 o 
   8 -11   8        1.50        3.17      1.02 o 
   9 -11   8       35.22       35.40      3.47 o 
  -3 -10   8      160.37      167.27     10.06 o 
  -2 -10   8       10.12       11.15      1.82 o 
  -1 -10   8       72.68       66.28      4.65 o 
   0 -10   8       20.29       18.82      2.71 o 
   1 -10   8       14.65       17.85      1.90 o 
   2 -10   8      532.27      583.59     33.98 o 
   3 -10   8       71.17       78.57      6.47 o 
   4 -10   8        5.09        3.89      2.40 o 
   5 -10   8      458.70      441.99     17.04 o 
   6 -10   8      221.76      207.41      7.21 o 
   7 -10   8       37.86       45.60      2.82 o 
   8 -10   8       61.89       64.47      3.03 o 
   9 -10   8       18.22       16.46      2.19 o 
  -4  -9   8       76.96       85.44      7.44 o 
  -3  -9   8       46.42       48.52      4.02 o 
  -2  -9   8        3.08       10.86      2.00 o 
  -1  -9   8       96.40       81.61      4.34 o 
   0  -9   8      155.52      142.41      6.25 o 
   1  -9   8      311.07      297.37      7.81 o 
   2  -9   8       66.26       58.48      5.36 o 
   3  -9   8       55.09       58.36      5.32 o 
   4  -9   8     1698.34     1690.58     37.99 o 
   5  -9   8      448.11      424.85     11.38 o 
   6  -9   8      149.35      158.95      5.62 o 
   7  -9   8      221.19      223.84      7.59 o 
   8  -9   8        3.92        3.32      1.37 o 
   9  -9   8      108.38      106.37      5.58 o 
  10  -9   8      109.08      122.64      6.79 o 
  -5  -8   8        0.19       -1.36      2.27 o 
  -4  -8   8       16.51       18.37      2.71 o 
  -3  -8   8       97.93       95.73      5.10 o 
  -2  -8   8      193.72      171.55      6.91 o 
  -1  -8   8      245.84      237.88      7.26 o 
   0  -8   8       16.52       11.45      1.68 o 
   1  -8   8        4.96        4.74      1.49 o 
   2  -8   8      219.92      245.64      8.47 o 
   3  -8   8      804.57      796.31     21.34 o 
   4  -8   8       78.39       80.31      3.53 o 
   5  -8   8      681.04      691.76     12.70 o 
   6  -8   8       24.99       24.06      2.15 o 
   7  -8   8      111.24       98.53      4.20 o 
   8  -8   8      204.16      203.08      9.01 o 
   9  -8   8        7.71       10.78      2.04 o 
  10  -8   8        0.03        0.79      1.04 o 
  -6  -7   8        0.04        0.48      1.72 o 
  -5  -7   8       29.21       26.24      4.62 o 
  -4  -7   8        0.69        2.18      1.69 o 
  -3  -7   8      307.27      270.80      8.53 o 
  -2  -7   8      103.99      103.06      4.70 o 
  -1  -7   8      115.98      113.02      4.68 o 
   0  -7   8      133.05      114.21      4.60 o 
   1  -7   8      128.33      130.57      5.19 o 
   2  -7   8       17.80       13.52      2.00 o 
   3  -7   8        1.96        1.74      1.06 o 
   4  -7   8     1332.05     1307.16     30.61 o 
   5  -7   8     2010.92     1895.76     30.62 o 
   6  -7   8       99.25       89.01      3.63 o 
   7  -7   8      149.79      158.28      7.01 o 
   8  -7   8       31.58       32.89      2.99 o 
   9  -7   8        0.22       -1.26      1.80 o 
  10  -7   8        9.58       11.41      2.98 o 
  -7  -6   8       28.90       35.65      4.31 o 
  -6  -6   8      237.07      241.53     12.07 o 
  -5  -6   8        2.69        2.17      1.33 o 
  -4  -6   8      212.98      192.88      8.90 o 
  -3  -6   8      180.67      168.09      5.78 o 
  -2  -6   8       33.86       33.98      2.74 o 
  -1  -6   8      787.41      778.91     16.48 o 
   0  -6   8      124.30      118.26     12.15 o 
   1  -6   8      334.16      355.12     15.07 o 
   2  -6   8     1248.40     1180.58     29.44 o 
   3  -6   8      480.42      473.54     21.02 o 
   4  -6   8      317.95      260.51     16.22 o 
   5  -6   8      325.82      332.92      8.55 o 
   6  -6   8     1686.57     1587.15     24.59 o 
   7  -6   8        6.46        6.63      1.42 o 
   8  -6   8       52.03       60.60      4.86 o 
   9  -6   8       42.33       45.37      3.27 o 
  10  -6   8        1.46        2.60      1.04 o 
  -7  -5   8       42.13       46.12      5.30 o 
  -6  -5   8      182.29      183.07     12.00 o 
  -5  -5   8        6.72       10.31      2.34 o 
  -4  -5   8      118.05      115.22      5.75 o 
  -3  -5   8     1054.89     1063.80     22.92 o 
  -2  -5   8      128.36      125.18      8.40 o 
  -1  -5   8      372.64      470.83     18.51 o 
   0  -5   8      167.09      159.32     10.17 o 
   1  -5   8      104.13       85.29      6.70 o 
   2  -5   8       15.15        6.77      1.87 o 
   3  -5   8      227.21      216.76     11.45 o 
   4  -5   8       62.27       57.59      7.16 o 
   5  -5   8     1970.83     1841.75     29.62 o 
   6  -5   8       22.74       26.00      2.00 o 
   7  -5   8        2.25        1.39      1.01 o 
   8  -5   8      115.80      112.41      5.42 o 
   9  -5   8       56.95       54.66      4.89 o 
  10  -5   8       50.75       53.26      2.96 o 
  -8  -4   8       10.61       12.21      3.01 o 
  -7  -4   8        0.89        7.98      3.03 o 
  -6  -4   8        4.24        8.16      3.00 o 
  -5  -4   8       86.19       72.04      4.92 o 
  -4  -4   8       62.92       65.15      4.60 o 
  -3  -4   8      137.85      139.97      6.87 o 
  -2  -4   8      201.20      211.12      8.64 o 
  -1  -4   8     1236.70     1295.05     32.02 o 
   0  -4   8      535.68      549.33     17.17 o 
   1  -4   8       49.80       50.97      4.95 o 
   2  -4   8      107.37      116.85      8.21 o 
   3  -4   8     1716.72     1659.49     64.32 o 
   4  -4   8       25.78       32.60      4.01 o 
   5  -4   8      851.12      882.41     58.79 o 
   6  -4   8     1710.27     1691.42     23.10 o 
   7  -4   8     1084.43     1001.69     19.15 o 
   8  -4   8       33.12       36.26      4.81 o 
   9  -4   8       80.33       84.91      3.67 o 
  10  -4   8        2.16        5.95      1.54 o 
  -8  -3   8        0.34        0.00      1.85 o 
  -7  -3   8      244.07      222.08     13.95 o 
  -6  -3   8      195.95      167.11     12.12 o 
  -5  -3   8       63.42       58.06      4.48 o 
  -4  -3   8      691.79      684.53     16.01 o 
  -3  -3   8       56.53       51.95      4.76 o 
  -2  -3   8      124.19      132.42      6.47 o 
  -1  -3   8     1079.56     1041.83     32.26 o 
   0  -3   8      127.09      124.91      6.35 o 
   1  -3   8     1334.95     1401.40     34.15 o 
   2  -3   8       13.98        4.46      1.44 o 
   3  -3   8      427.24      449.67     13.40 o 
   4  -3   8      177.35      167.93      9.40 o 
   5  -3   8     1922.84     1742.34     42.80 o 
   6  -3   8      142.02      145.49      4.58 o 
   7  -3   8       53.16       55.82      2.97 o 
   8  -3   8      647.04      658.90     28.37 o 
   9  -3   8       11.82       12.54      1.78 o 
  10  -3   8      125.06      129.03      6.51 o 
  -9  -2   8       18.12       26.24      3.92 o 
  -8  -2   8       49.92       51.46      3.94 o 
  -7  -2   8       39.51       35.32      5.97 o 
  -6  -2   8      607.50      610.34     17.66 o 
  -5  -2   8      929.19      957.56     17.17 o 
  -4  -2   8      222.83      233.32     12.38 o 
  -3  -2   8      540.39      535.85     25.69 o 
  -2  -2   8      364.97      339.79     14.16 o 
  -1  -2   8      379.93      407.60     11.28 o 
   0  -2   8     4492.83     4505.63     66.94 o 
   1  -2   8      463.73      531.09     15.46 o 
   2  -2   8      190.96      165.57      7.06 o 
   3  -2   8      158.73      157.35      8.73 o 
   4  -2   8     1045.98     1066.89     30.77 o 
   5  -2   8      228.50      239.44     11.85 o 
   6  -2   8      190.84      170.91      5.52 o 
   7  -2   8      581.48      608.48     13.09 o 
   8  -2   8      484.37      414.44     14.01 o 
   9  -2   8       31.52       29.76      2.12 o 
  10  -2   8       26.94       27.94      2.27 o 
  -9  -1   8        2.20        0.77      1.19 o 
  -8  -1   8       19.58       15.72      2.50 o 
  -7  -1   8      496.89      444.85     16.28 o 
  -6  -1   8        0.82        5.79      2.03 o 
  -5  -1   8       63.13       59.12      3.53 o 
  -4  -1   8      151.19      168.60      9.53 o 
  -3  -1   8       51.14       42.95      4.00 o 
  -2  -1   8       97.74       85.76      5.21 o 
  -1  -1   8      555.32      504.34     13.67 o 
   0  -1   8      482.59      540.92     16.28 o 
   1  -1   8       45.83       58.50      5.13 o 
   2  -1   8       74.97       64.80      5.64 o 
   3  -1   8      331.57      331.83     13.98 o 
   4  -1   8      112.10      101.06      8.22 o 
   5  -1   8       60.97       60.57      6.85 o 
   6  -1   8       29.48       34.73      2.67 o 
   7  -1   8      332.19      295.37     11.08 o 
   8  -1   8      311.93      283.51     11.01 o 
   9  -1   8        2.09        1.62      1.19 o 
  -9   0   8      289.35      305.16     10.56 o 
  -8   0   8       26.77       25.53      2.77 o 
  -7   0   8      204.85      168.92      8.51 o 
  -6   0   8       54.24       43.18      2.89 o 
  -5   0   8      310.56      339.68     11.23 o 
  -4   0   8       13.24       15.44      3.00 o 
  -3   0   8      271.53      288.25     11.84 o 
  -2   0   8       37.91       62.23      4.28 o 
  -1   0   8     1249.97     1437.87     35.07 o 
   0   0   8     2236.57     2282.53     76.70 o 
   1   0   8     2732.32     2859.22     49.16 o 
   2   0   8      441.35      406.47     29.24 o 
   3   0   8     4677.62     4784.58    108.40 o 
   4   0   8      498.16      529.24     17.24 o 
   5   0   8      359.76      345.90      7.45 o 
   6   0   8        0.99        2.20      1.55 o 
   7   0   8        1.58       -1.07      1.68 o 
   8   0   8        8.12        6.92      1.51 o 
   9   0   8       44.64       51.47      2.53 o 
 -10   1   8       72.03       78.17      5.42 o 
  -9   1   8       21.01       26.27      3.28 o 
  -8   1   8       94.20       87.42      5.06 o 
  -7   1   8        1.97        4.40      1.61 o 
  -6   1   8      274.62      232.27      6.35 o 
  -5   1   8        8.38       11.92      2.56 o 
  -4   1   8       63.67       63.26      5.51 o 
  -3   1   8     1672.05     1916.23     43.09 o 
  -2   1   8      333.31      332.36     13.35 o 
  -1   1   8      572.64      563.33     11.90 o 
   0   1   8       91.53      103.50      6.75 o 
   1   1   8      479.18      548.85     20.10 o 
   2   1   8      382.48      384.66     17.83 o 
   3   1   8     2886.99     3183.24     75.83 o 
   4   1   8        4.27       10.11      3.34 o 
   5   1   8      252.54      210.67      5.56 o 
   6   1   8      335.25      312.33     10.20 o 
   7   1   8       35.20       41.06      4.46 o 
   8   1   8       51.95       51.90      3.32 o 
   9   1   8       77.21       78.93      4.21 o 
 -10   2   8        0.59       -0.54      1.40 o 
  -9   2   8       57.18       51.85      3.83 o 
  -8   2   8      489.71      464.65     11.06 o 
  -7   2   8      136.73      137.17      4.94 o 
  -6   2   8       29.74       24.36      1.82 o 
  -5   2   8       87.94      106.62      9.02 o 
  -4   2   8        3.36        6.22      2.49 o 
  -3   2   8       34.28       35.38      6.27 o 
  -2   2   8        1.96        5.84      1.81 o 
  -1   2   8      577.35      712.66     15.87 o 
   0   2   8     1382.37     1406.78     23.58 o 
   1   2   8     1249.00     1252.22     29.32 o 
   2   2   8      932.98      994.02     26.72 o 
   3   2   8      283.95      309.74     13.71 o 
   4   2   8       45.89       40.53      2.95 o 
   5   2   8      291.50      297.04      7.18 o 
   6   2   8       76.18       76.78      4.37 o 
   7   2   8      419.43      385.62     30.23 o 
   8   2   8       29.41       33.78      2.54 o 
 -10   3   8       20.33       19.94      2.13 o 
  -9   3   8      290.18      278.21     22.31 o 
  -8   3   8       57.75       52.20      3.91 o 
  -7   3   8      408.39      386.25     10.55 o 
  -6   3   8       56.65       42.59      2.80 o 
  -5   3   8       89.08      106.73     26.95 o 
  -4   3   8        6.22        5.18      3.29 o 
  -3   3   8      468.15      483.67     34.20 o 
  -2   3   8     1494.99     1784.57     32.78 o 
  -1   3   8       14.13       20.97      2.53 o 
   0   3   8     2400.41     2566.57     34.04 o 
   1   3   8        9.24       15.73      2.82 o 
   2   3   8      254.97      293.88     12.17 o 
   3   3   8     1445.39     1442.22     54.13 o 
   4   3   8        0.08        0.53      1.17 o 
   5   3   8       73.98       59.32      3.62 o 
   6   3   8      415.21      362.37     10.46 o 
   7   3   8       56.25       54.88      5.71 o 
   8   3   8        1.73        0.12      1.70 o 
 -10   4   8       30.60       35.32      2.54 o 
  -9   4   8        2.20        0.82      1.28 o 
  -8   4   8      176.60      174.88     12.92 o 
  -7   4   8     1138.56     1119.90     22.08 o 
  -6   4   8      533.95      549.42     13.33 o 
  -5   4   8       95.11       83.82     10.65 o 
  -4   4   8     1375.19     1325.91     79.52 o 
  -3   4   8     1152.61     1350.17     35.10 o 
  -2   4   8     3888.88     4159.47     65.86 o 
  -1   4   8        2.66       11.18      4.59 o 
   0   4   8      244.94      301.76      9.90 o 
   1   4   8      223.94      217.28      8.66 o 
   2   4   8       24.80       22.46      3.52 o 
   3   4   8      262.39      263.70      5.79 o 
   4   4   8      132.15      114.42      4.23 o 
   5   4   8        0.35        0.31      1.66 o 
   6   4   8       22.52       20.94      2.59 o 
   7   4   8       12.71        9.82      2.41 o 
   8   4   8        9.91       14.75      2.44 o 
 -10   5   8        0.88        2.80      1.80 o 
  -9   5   8      147.59      146.49      6.34 o 
  -8   5   8       88.91       88.51      4.94 o 
  -7   5   8     1141.30     1128.73     19.85 o 
  -6   5   8     2556.70     2448.61     48.97 o 
  -5   5   8      572.96      606.61     13.73 o 
  -4   5   8      437.70      463.72     19.03 o 
  -3   5   8     1129.54     1135.99     30.92 o 
  -2   5   8       16.31       23.62      3.40 o 
  -1   5   8      454.12      494.99     16.40 o 
   0   5   8       76.49       75.52      5.06 o 
   1   5   8        4.91        4.27      2.16 o 
   2   5   8       13.18       13.77      1.26 o 
   3   5   8      481.29      455.95      8.88 o 
   4   5   8      151.75      148.31      5.69 o 
   5   5   8       54.40       48.97      3.97 o 
   6   5   8        5.15        3.14      2.97 o 
   7   5   8       16.24       22.18      4.95 o 
 -10   6   8       99.81      117.17      9.40 o 
  -9   6   8       67.92       62.29      5.05 o 
  -8   6   8      123.55      116.85      6.27 o 
  -7   6   8     1437.44     1422.54     28.50 o 
  -6   6   8      170.69      192.89      5.78 o 
  -5   6   8      213.19      203.73      6.83 o 
  -4   6   8       44.27       44.09      5.45 o 
  -3   6   8      395.38      457.33     31.57 o 
  -2   6   8     1741.60     1957.61     39.10 o 
  -1   6   8       22.75       25.71      4.36 o 
   0   6   8      308.72      346.67     14.69 o 
   1   6   8       56.07       53.55      3.42 o 
   2   6   8       95.28       98.38      3.60 o 
   3   6   8      210.46      201.72      6.50 o 
   4   6   8      270.09      236.01      7.66 o 
   5   6   8       25.46       20.78      2.82 o 
   6   6   8       25.31       31.32      2.55 o 
 -10   7   8      117.69      131.97      6.62 o 
  -9   7   8       21.43       33.27      3.09 o 
  -8   7   8        2.18        3.99      1.19 o 
  -7   7   8        9.32        9.04      2.12 o 
  -6   7   8        2.13        2.14      1.48 o 
  -5   7   8       58.84       58.48      3.15 o 
  -4   7   8      221.06      204.30      6.98 o 
  -3   7   8        1.35        2.59      1.02 o 
  -2   7   8       62.53       57.75      3.21 o 
  -1   7   8      183.01      168.04      9.21 o 
   0   7   8      109.83       90.10      4.91 o 
   1   7   8       13.11       11.78      1.79 o 
   2   7   8      156.59      151.38      6.90 o 
   3   7   8       81.65       76.67      4.39 o 
   4   7   8      140.50      144.25      6.88 o 
   5   7   8        2.65        0.00      0.96 o 
   6   7   8       11.17       13.21      2.42 o 
 -10   8   8       46.71       56.55      3.97 o 
  -9   8   8      199.67      201.44      7.54 o 
  -8   8   8       21.17       23.64      2.29 o 
  -7   8   8        2.82        4.62      1.34 o 
  -6   8   8     1375.21     1409.31     29.81 o 
  -5   8   8      127.71      116.14      4.58 o 
  -4   8   8      153.70      152.69      5.05 o 
  -3   8   8      695.67      688.59     16.09 o 
  -2   8   8       95.97       85.92      4.41 o 
  -1   8   8       22.58       27.38      2.65 o 
   0   8   8       33.34       29.50      2.66 o 
   1   8   8       31.10       30.39      2.90 o 
   2   8   8      267.87      288.65      9.73 o 
   3   8   8       30.80       33.37      3.29 o 
   4   8   8       15.86       16.36      2.21 o 
   5   8   8        5.16        3.18      1.02 o 
 -10   9   8       88.28       97.30      9.08 o 
  -9   9   8       32.74       31.60      2.26 o 
  -8   9   8      147.77      131.53      4.98 o 
  -7   9   8      102.32       91.68      4.16 o 
  -6   9   8      482.83      460.89     14.15 o 
  -5   9   8       97.68      101.27      4.32 o 
  -4   9   8      438.21      432.00      9.83 o 
  -3   9   8      115.51      105.32      4.73 o 
  -2   9   8       71.36       69.17      4.06 o 
  -1   9   8        2.43        3.06      1.47 o 
   0   9   8        5.59        7.95      1.90 o 
   1   9   8       88.39       79.17      5.07 o 
   2   9   8      104.37      111.00      5.67 o 
   3   9   8       23.26       29.24      2.81 o 
   4   9   8       51.85       64.71      3.67 o 
  -9  10   8       63.67       58.18      2.96 o 
  -8  10   8        1.00        1.39      1.03 o 
  -7  10   8       57.55       59.48      3.88 o 
  -6  10   8      345.71      341.71     11.70 o 
  -5  10   8      633.16      587.65     14.37 o 
  -4  10   8       62.46       68.43      3.58 o 
  -3  10   8        3.85        3.23      1.24 o 
  -2  10   8       78.84       73.59      4.46 o 
  -1  10   8      457.70      423.25     28.87 o 
   0  10   8      120.00      118.08      7.72 o 
   1  10   8       21.38       13.25      2.72 o 
   2  10   8       70.92       74.39      6.25 o 
   3  10   8       21.65       21.48      4.39 o 
  -8  11   8       13.26       13.33      1.63 o 
  -7  11   8       56.47       57.05      3.71 o 
  -6  11   8        4.04        5.60      2.27 o 
  -5  11   8      142.06      137.28      5.23 o 
  -4  11   8      478.31      483.45     16.06 o 
  -3  11   8       49.90       40.02      3.10 o 
  -2  11   8       59.80       69.45      6.98 o 
  -1  11   8       35.54       34.85      2.69 o 
   0  11   8        0.77        3.31      1.49 o 
   1  11   8       12.63        7.36      2.20 o 
   2  11   8       15.64       18.65      2.83 o 
  -8  12   8       22.33       28.96      2.83 o 
  -7  12   8        5.73        1.93      4.27 o 
  -6  12   8      207.97      217.02      7.41 o 
  -5  12   8        3.66        1.44      0.94 o 
  -4  12   8        0.09        1.56      0.92 o 
  -3  12   8       60.85       67.86     17.15 o 
  -2  12   8        9.90       10.59      1.38 o 
  -1  12   8       36.07       41.28      2.59 o 
   0  12   8        8.59        8.04      1.96 o 
  -6  13   8        0.87        1.43      1.28 o 
  -5  13   8        0.26        1.34      2.01 o 
  -4  13   8       33.99       31.88      6.07 o 
  -3  13   8       15.90       20.89      2.64 o 
  -2  13   8        3.98        3.26      1.33 o 
   3 -13   9       10.17        9.63      3.79 o 
   4 -13   9       13.18       20.54      4.27 o 
   5 -13   9       15.36       21.40      2.20 o 
   6 -13   9       63.41       66.09      3.63 o 
   0 -12   9       22.47       26.10      3.10 o 
   1 -12   9       36.13       41.54      4.10 o 
   2 -12   9        0.20       -1.64      1.64 o 
   3 -12   9       15.91       14.96      2.73 o 
   4 -12   9        9.88        7.85      1.58 o 
   5 -12   9      117.11      118.91      4.85 o 
   6 -12   9       84.56       88.08      3.31 o 
   7 -12   9       23.82       22.20      1.53 o 
  -2 -11   9        3.92        3.45      1.50 o 
  -1 -11   9        0.80       -0.48      1.42 o 
   0 -11   9        1.11        1.78      1.16 o 
   1 -11   9        0.08       -1.18      1.51 o 
   2 -11   9       35.69       36.85      3.71 o 
   3 -11   9       11.48       11.04      1.57 o 
   4 -11   9       80.62       84.89      7.77 o 
   5 -11   9       39.01       38.81      3.12 o 
   6 -11   9       32.68       36.63      2.78 o 
   7 -11   9       50.06       52.03      2.70 o 
   8 -11   9        7.01        8.65      1.26 o 
  -3 -10   9        5.27        5.37      1.86 o 
  -2 -10   9       20.37       20.02      3.36 o 
  -1 -10   9       15.99       14.72      2.16 o 
   0 -10   9        1.78        2.56      1.32 o 
   1 -10   9      166.34      142.64      9.90 o 
   2 -10   9       22.97       19.52      2.36 o 
   3 -10   9       39.73       43.90      3.60 o 
   4 -10   9       55.98       62.92      5.29 o 
   5 -10   9       74.32       76.82      4.25 o 
   6 -10   9      171.54      174.11      6.51 o 
   7 -10   9        0.74       -0.33      0.94 o 
   8 -10   9        0.01        1.99      1.17 o 
   9 -10   9        7.83        9.16      1.46 o 
  -4  -9   9        0.99        7.55      2.53 o 
  -3  -9   9        3.07        4.52      1.67 o 
  -2  -9   9       67.39       64.13      3.98 o 
  -1  -9   9       77.61       70.54      4.14 o 
   0  -9   9        0.36        3.60      1.33 o 
   1  -9   9        0.46        1.24      1.51 o 
   2  -9   9      849.79      834.59     21.17 o 
   3  -9   9       15.73       18.62      4.24 o 
   4  -9   9       45.54       43.74      3.79 o 
   5  -9   9       11.20       10.44      2.91 o 
   6  -9   9       28.42       29.97      2.45 o 
   7  -9   9       49.78       50.17      2.92 o 
   8  -9   9       10.08       13.91      1.81 o 
   9  -9   9      173.75      181.37      7.13 o 
  -5  -8   9        0.70        4.34      2.36 o 
  -4  -8   9       43.42       44.68      3.99 o 
  -3  -8   9        0.54        2.07      1.55 o 
  -2  -8   9      204.85      190.66      7.27 o 
  -1  -8   9      193.11      200.09      6.57 o 
   0  -8   9      118.16      104.89      4.47 o 
   1  -8   9      217.02      165.98      7.88 o 
   2  -8   9      376.47      375.85     10.96 o 
   3  -8   9        9.55        8.39      1.57 o 
   4  -8   9      300.09      297.82      8.54 o 
   5  -8   9        3.77        3.41      1.48 o 
   6  -8   9        0.00        0.59      1.06 o 
   7  -8   9        1.75        2.18      1.23 o 
   8  -8   9       65.06       69.89      3.80 o 
   9  -8   9       10.77       11.93      2.06 o 
  10  -8   9       70.59       84.88      5.59 o 
  -6  -7   9       67.53       73.29      6.15 o 
  -5  -7   9        1.60        5.05      2.50 o 
  -4  -7   9        8.04       11.31      2.62 o 
  -3  -7   9       94.85       89.92      6.11 o 
  -2  -7   9      945.68      904.70     16.84 o 
  -1  -7   9       52.05       54.55      3.32 o 
   0  -7   9       24.76       33.35      2.14 o 
   1  -7   9      116.64      107.40      4.30 o 
   2  -7   9       63.83       65.11      3.24 o 
   3  -7   9      223.82      217.13      7.33 o 
   4  -7   9       76.73       81.99      3.43 o 
   5  -7   9       43.21       43.00      2.41 o 
   6  -7   9       19.12       14.76      1.74 o 
   7  -7   9       12.43       12.87      1.67 o 
   8  -7   9       93.03       89.70      3.90 o 
   9  -7   9      126.71      139.03      5.43 o 
  10  -7   9        3.31        6.76      1.44 o 
  -6  -6   9       22.44       25.08      2.79 o 
  -5  -6   9       43.19       36.88      3.08 o 
  -4  -6   9      228.27      235.43      9.94 o 
  -3  -6   9      930.78      914.58     17.12 o 
  -2  -6   9        9.61       12.08      1.63 o 
  -1  -6   9        3.03        5.09      1.03 o 
   0  -6   9       28.19       26.64      3.12 o 
   1  -6   9     1688.46     1617.78     40.67 o 
   2  -6   9      265.73      271.73     11.98 o 
   3  -6   9        0.41        2.70      2.10 o 
   4  -6   9      740.79      706.61     11.53 o 
   5  -6   9      278.57      276.72      7.12 o 
   6  -6   9        1.14        2.81      1.15 o 
   7  -6   9       96.81       93.43      4.05 o 
   8  -6   9        8.53        3.64      1.18 o 
   9  -6   9       49.77       46.25      3.13 o 
  10  -6   9      131.85      137.32      4.57 o 
  -7  -5   9       12.27       14.04      2.23 o 
  -6  -5   9        2.63        6.45      2.84 o 
  -5  -5   9       59.49       53.37      4.58 o 
  -4  -5   9      834.91      792.87     19.56 o 
  -3  -5   9     2175.06     2280.54     35.12 o 
  -2  -5   9       61.76       64.18      3.03 o 
  -1  -5   9       66.34       56.10      5.48 o 
   0  -5   9      845.61      740.91     29.98 o 
   1  -5   9      280.73      232.68     14.14 o 
   2  -5   9       18.95       18.07      2.61 o 
   3  -5   9      753.75      734.98     32.46 o 
   4  -5   9       99.13       98.62      9.83 o 
   5  -5   9        0.33        0.77      0.98 o 
   6  -5   9       18.26       24.46      2.05 o 
   7  -5   9       12.29       11.40      1.56 o 
   8  -5   9        6.18        5.76      1.25 o 
   9  -5   9       20.46       22.08      2.22 o 
  10  -5   9        2.08        5.24      1.05 o 
  -8  -4   9        8.26       11.85      1.96 o 
  -7  -4   9       15.96       20.93      4.23 o 
  -6  -4   9       69.06       62.58      7.24 o 
  -5  -4   9      124.85      126.23      6.65 o 
  -4  -4   9      393.13      397.11     10.87 o 
  -3  -4   9        9.28       12.09      1.49 o 
  -2  -4   9      617.97      625.77     24.21 o 
  -1  -4   9        9.79        7.36      2.35 o 
   0  -4   9      320.23      317.18     14.39 o 
   1  -4   9      227.26      244.78      9.94 o 
   2  -4   9       84.72       72.42      5.32 o 
   3  -4   9      312.30      329.95     11.98 o 
   4  -4   9      479.67      449.85     19.86 o 
   5  -4   9       68.49       61.82      3.35 o 
   6  -4   9      790.83      762.64     13.05 o 
   7  -4   9       11.83       16.91      1.76 o 
   8  -4   9       87.60       81.95      5.69 o 
   9  -4   9        0.63        1.90      1.12 o 
  10  -4   9       70.74       74.73      4.08 o 
  -8  -3   9       28.41       30.97      4.58 o 
  -7  -3   9       62.79       59.95      7.03 o 
  -6  -3   9       30.68       26.95      5.10 o 
  -5  -3   9     1145.08     1050.27     27.80 o 
  -4  -3   9      103.73      108.05      4.83 o 
  -3  -3   9     1603.38     1611.84     57.88 o 
  -2  -3   9      721.70      765.57     36.34 o 
  -1  -3   9     1316.01     1355.21     40.45 o 
   0  -3   9      450.33      433.73     14.07 o 
   1  -3   9      275.09      234.12     13.98 o 
   2  -3   9        8.98       10.56      1.75 o 
   3  -3   9      509.86      486.95     20.22 o 
   4  -3   9      452.53      398.98     18.52 o 
   5  -3   9      191.89      191.60      6.14 o 
   6  -3   9      165.60      176.20      5.33 o 
   7  -3   9      202.80      191.67      5.90 o 
   8  -3   9      253.87      222.73      9.63 o 
   9  -3   9       25.99       28.93      3.13 o 
  10  -3   9       10.07       14.66      3.10 o 
  -9  -2   9        0.32       -0.35      1.55 o 
  -8  -2   9       24.07       25.93      4.76 o 
  -7  -2   9       13.95       13.21      3.84 o 
  -6  -2   9      539.11      517.17     16.07 o 
  -5  -2   9       34.31       34.48      3.01 o 
  -4  -2   9       63.73       50.73      3.25 o 
  -3  -2   9     1964.25     2056.40     89.98 o 
  -2  -2   9      422.43      388.98     20.33 o 
  -1  -2   9      490.68      522.66     17.89 o 
   0  -2   9      207.72      191.00     10.03 o 
   1  -2   9       74.94      103.31      6.60 o 
   2  -2   9       40.30       50.80      5.85 o 
   3  -2   9       62.84       67.53      5.88 o 
   4  -2   9      437.45      434.83     16.09 o 
   5  -2   9      115.28       95.66      3.72 o 
   6  -2   9      517.67      497.73     13.90 o 
   7  -2   9      487.55      453.42     19.14 o 
   8  -2   9        1.07        3.56      1.46 o 
   9  -2   9        5.15        7.34      1.22 o 
  -9  -1   9        2.90       -0.06      1.81 o 
  -8  -1   9        8.59        7.67      1.71 o 
  -7  -1   9       73.75       72.56      4.53 o 
  -6  -1   9       14.25       11.68      2.11 o 
  -5  -1   9       44.59       43.57      3.30 o 
  -4  -1   9      454.39      510.19     26.54 o 
  -3  -1   9      332.17      335.10     13.44 o 
  -2  -1   9      190.92      192.45      9.71 o 
  -1  -1   9      303.67      293.99     10.46 o 
   0  -1   9      365.74      405.07     17.65 o 
   1  -1   9      369.70      376.34     14.29 o 
   2  -1   9      617.88      544.49     18.42 o 
   3  -1   9       96.81       96.46      9.11 o 
   4  -1   9      448.90      460.81     22.60 o 
   5  -1   9       47.96       48.79      3.04 o 
   6  -1   9        9.95        8.34      1.46 o 
   7  -1   9       52.78       56.24      4.56 o 
   8  -1   9        4.25        2.71      1.54 o 
   9  -1   9        9.16       11.04      1.31 o 
  -9   0   9       12.75       16.42      2.24 o 
  -8   0   9        7.08        7.38      2.14 o 
  -7   0   9       38.41       37.66      3.32 o 
  -6   0   9       85.20       86.72      4.78 o 
  -5   0   9      351.97      356.84      9.68 o 
  -4   0   9      492.08      485.61     24.46 o 
  -3   0   9     5417.63     5231.16    123.31 o 
  -2   0   9      482.38      539.30     16.07 o 
  -1   0   9      315.19      335.11     10.67 o 
   0   0   9      989.41     1089.73     31.94 o 
   1   0   9      247.65      272.16     12.39 o 
   2   0   9      711.65      645.90     33.33 o 
   3   0   9       11.81       17.28      4.07 o 
   4   0   9       93.94       84.29      9.24 o 
   5   0   9     1278.70     1219.78     32.72 o 
   6   0   9      110.35      103.63      5.14 o 
   7   0   9       27.04       28.66      3.23 o 
   8   0   9       25.41       24.12      2.37 o 
   9   0   9        0.56       -0.08      0.73 o 
  -9   1   9       99.64      113.50      5.31 o 
  -8   1   9       90.64       92.69      5.34 o 
  -7   1   9       70.14       60.46      3.51 o 
  -6   1   9       98.76      101.52      3.97 o 
  -5   1   9      224.82      239.39      7.11 o 
  -4   1   9        6.49        8.02      2.91 o 
  -3   1   9     2206.67     2653.61     61.72 o 
  -2   1   9     1469.54     1535.14     32.44 o 
  -1   1   9      173.63      209.09     10.28 o 
   0   1   9      208.63      229.42     11.18 o 
   1   1   9     2459.60     2508.15     61.95 o 
   2   1   9       86.21       79.62      8.21 o 
   3   1   9       41.11       50.76      6.70 o 
   4   1   9     2358.07     2330.83     51.78 o 
   5   1   9        1.40        2.10      1.44 o 
   6   1   9      106.75       92.33      4.89 o 
   7   1   9       74.54       88.45     11.18 o 
   8   1   9       12.35       18.77      2.01 o 
   9   1   9        3.00        2.58      2.45 o 
 -10   2   9       28.38       36.22      2.33 o 
  -9   2   9        1.20       -0.67      3.17 o 
  -8   2   9      221.12      196.00      7.78 o 
  -7   2   9        0.73        2.17      1.45 o 
  -6   2   9      156.85      159.61      4.85 o 
  -5   2   9      117.74      121.81      7.93 o 
  -4   2   9     2568.55     2641.35    335.71 o 
  -3   2   9     1879.36     1932.52    162.20 o 
  -2   2   9      246.81      328.52     18.53 o 
  -1   2   9     2496.78     2550.99     47.12 o 
   0   2   9      253.12      221.81     13.13 o 
   1   2   9      855.51      954.80     51.50 o 
   2   2   9      336.51      360.00     15.39 o 
   3   2   9       45.58       41.53      5.08 o 
   4   2   9        2.63        5.28      1.73 o 
   5   2   9      205.19      184.38      5.30 o 
   6   2   9      265.09      234.59     11.58 o 
   7   2   9       34.26       31.64      2.68 o 
   8   2   9        3.27        2.64      1.03 o 
 -10   3   9        5.97        5.54      1.21 o 
  -9   3   9       48.48       47.57      4.45 o 
  -8   3   9      287.64      259.35     13.37 o 
  -7   3   9       67.42       65.83      3.90 o 
  -6   3   9       55.26       62.89      4.15 o 
  -5   3   9      413.29      446.81     14.25 o 
  -4   3   9       27.96       31.21      6.42 o 
  -3   3   9      797.28      943.81     47.28 o 
  -2   3   9       12.81        7.42      1.78 o 
  -1   3   9       90.53       82.72      6.11 o 
   0   3   9     1000.54     1093.28     24.48 o 
   1   3   9      174.90      157.24      8.28 o 
   2   3   9     2568.95     2791.77     76.46 o 
   3   3   9       35.54       35.51      2.67 o 
   4   3   9       20.91       26.01      2.30 o 
   5   3   9      605.82      529.68     12.22 o 
   6   3   9       15.85       13.35      2.03 o 
   7   3   9       51.02       43.59      4.42 o 
   8   3   9      102.18      127.82      5.66 o 
 -10   4   9       55.90       53.31      6.44 o 
  -9   4   9       25.76       28.07      2.63 o 
  -8   4   9      217.15      200.86      7.65 o 
  -7   4   9       33.79       29.72      3.32 o 
  -6   4   9        4.19        6.42      1.45 o 
  -5   4   9     1239.93     1218.31     19.20 o 
  -4   4   9      146.76      166.92     11.22 o 
  -3   4   9      421.00      401.99     19.12 o 
  -2   4   9     1304.39     1327.26     31.40 o 
  -1   4   9      499.46      536.20     20.41 o 
   0   4   9     1733.09     1961.71     39.98 o 
   1   4   9     3337.46     3609.58     62.38 o 
   2   4   9     1216.69     1249.30     32.62 o 
   3   4   9      649.55      666.17     18.06 o 
   4   4   9      111.83      106.10      4.14 o 
   5   4   9       54.41       42.23      3.08 o 
   6   4   9       46.31       43.48      3.34 o 
   7   4   9      137.79      138.01      8.64 o 
 -10   5   9       26.06       27.71      7.25 o 
  -9   5   9        4.69        4.18      1.14 o 
  -8   5   9       53.41       55.65      3.50 o 
  -7   5   9     1490.85     1468.25     24.48 o 
  -6   5   9      265.31      259.98      7.28 o 
  -5   5   9      106.47       93.18      3.79 o 
  -4   5   9      706.85      653.61     23.77 o 
  -3   5   9      110.29       86.25      7.72 o 
  -2   5   9      312.03      338.61     20.17 o 
  -1   5   9     1093.28     1281.06     34.87 o 
   0   5   9      100.16      105.68      9.24 o 
   1   5   9        9.09        9.18      1.75 o 
   2   5   9      818.45      771.43     20.57 o 
   3   5   9      200.03      184.24      5.35 o 
   4   5   9      242.19      218.35      7.31 o 
   5   5   9       84.18       76.63      4.97 o 
   6   5   9       97.35      102.21      4.83 o 
   7   5   9       94.30       98.51     15.87 o 
 -10   6   9       43.06       48.06      5.89 o 
  -9   6   9        3.68        1.23      1.63 o 
  -8   6   9      303.51      275.59     11.30 o 
  -7   6   9       30.49       29.13      2.55 o 
  -6   6   9       91.96       93.46      3.97 o 
  -5   6   9        5.17        5.10      1.24 o 
  -4   6   9       33.36       24.14      1.95 o 
  -3   6   9     1692.88     1689.76     30.15 o 
  -2   6   9      148.42      160.01     11.31 o 
  -1   6   9       36.52       44.88      3.70 o 
   0   6   9     1667.93     1722.59     36.61 o 
   1   6   9       64.83       59.11      3.10 o 
   2   6   9      328.52      298.26      8.34 o 
   3   6   9      180.83      163.27      5.85 o 
   4   6   9       10.02       10.85      1.82 o 
   5   6   9       12.28       10.69      1.97 o 
   6   6   9       42.37       42.85      3.91 o 
 -10   7   9       68.81       86.53      5.03 o 
  -9   7   9        0.25        3.95      2.30 o 
  -8   7   9       39.36       33.93      3.30 o 
  -7   7   9      555.23      556.08     19.12 o 
  -6   7   9      389.47      369.01      9.25 o 
  -5   7   9       95.06       88.13      3.97 o 
  -4   7   9     1151.71     1100.79     17.29 o 
  -3   7   9       35.46       34.65      2.06 o 
  -2   7   9        0.66       -0.61      0.89 o 
  -1   7   9        6.15        4.03      1.37 o 
   0   7   9       70.82       67.86      3.60 o 
   1   7   9       15.73       14.02      1.80 o 
   2   7   9       44.25       40.83      2.47 o 
   3   7   9       71.73       75.49      3.64 o 
   4   7   9        2.44        5.19      2.57 o 
   5   7   9       63.87       63.93      6.84 o 
 -10   8   9        4.21        9.71      1.85 o 
  -9   8   9       30.18       34.44      3.28 o 
  -8   8   9        7.84        8.42      1.49 o 
  -7   8   9        4.65        2.82      1.26 o 
  -6   8   9        9.49       10.03      2.27 o 
  -5   8   9       18.67       17.80      1.89 o 
  -4   8   9     1623.79     1542.55     33.95 o 
  -3   8   9      373.08      366.28      8.63 o 
  -2   8   9        0.30        1.94      1.51 o 
  -1   8   9       87.86       90.34      5.17 o 
   0   8   9      251.30      252.39      8.99 o 
   1   8   9       81.86       83.57      4.13 o 
   2   8   9      151.51      146.05      6.83 o 
   3   8   9      112.02      101.25      9.12 o 
   4   8   9        1.30        1.61      1.11 o 
   5   8   9       11.37       10.53      1.48 o 
  -9   9   9      102.29       99.71      4.04 o 
  -8   9   9       13.09       14.18      1.72 o 
  -7   9   9       40.96       46.93      3.88 o 
  -6   9   9        0.54        2.77      1.13 o 
  -5   9   9       61.67       54.30      3.34 o 
  -4   9   9      100.61       90.40      4.14 o 
  -3   9   9      114.26      117.82      5.45 o 
  -2   9   9      211.75      188.92      6.49 o 
  -1   9   9       64.99       57.61      7.63 o 
   0   9   9        8.44        9.65      1.69 o 
   1   9   9        5.60        6.53      1.37 o 
   2   9   9       10.20       12.45      2.95 o 
   3   9   9      144.64      154.69      6.32 o 
   4   9   9       33.20       40.12      3.89 o 
  -9  10   9       27.46       31.43      7.62 o 
  -8  10   9       38.10       42.81      2.88 o 
  -7  10   9       12.00       11.63      1.82 o 
  -6  10   9       21.88       25.23      2.43 o 
  -5  10   9       14.91       13.03      1.88 o 
  -4  10   9      165.63      143.44      5.62 o 
  -3  10   9        2.89        1.14      1.06 o 
  -2  10   9       23.10       25.32      3.16 o 
  -1  10   9        0.54        0.59      1.94 o 
   0  10   9      164.17      162.97      6.14 o 
   1  10   9        1.09        1.55      1.56 o 
   2  10   9      246.08      245.52     32.93 o 
   3  10   9        2.93        4.54      1.58 o 
  -8  11   9       53.38       61.40      3.83 o 
  -7  11   9       37.07       35.85      2.67 o 
  -6  11   9       50.29       52.05      3.17 o 
  -5  11   9       95.75       93.89      4.30 o 
  -4  11   9        0.31        0.30      1.05 o 
  -3  11   9       83.76       68.95      5.03 o 
  -2  11   9       22.38       30.05      2.49 o 
  -1  11   9       10.85        9.52      1.28 o 
   0  11   9        4.12        6.56      2.14 o 
   1  11   9        0.17       -0.87      1.26 o 
  -7  12   9      106.49      107.17      4.37 o 
  -6  12   9       14.75       19.71      1.83 o 
  -5  12   9       37.18       43.32      2.69 o 
  -4  12   9        1.55        4.15      1.40 o 
  -3  12   9       70.56       61.68      7.96 o 
  -2  12   9      166.33      180.60      5.28 o 
  -1  12   9        0.27       -0.39      1.11 o 
   0  12   9        5.36        2.62      6.11 o 
  -5  13   9        5.73        5.80      5.59 o 
  -4  13   9      138.34      148.30     13.03 o 
  -3  13   9      129.99      147.77     15.11 o 
   3 -13  10        0.23       -0.35      1.24 o 
   4 -13  10       27.90       26.74      3.45 o 
   5 -13  10        0.50        0.32      1.22 o 
   1 -12  10        0.77        2.35      1.38 o 
   2 -12  10       27.07       41.27      4.05 o 
   3 -12  10        6.28        6.13      1.81 o 
   4 -12  10        2.24        3.86      1.29 o 
   5 -12  10       80.14       89.70      3.94 o 
   6 -12  10        1.41        3.19      1.12 o 
   7 -12  10       11.99       14.04      2.20 o 
  -1 -11  10       48.05       49.33      4.72 o 
   0 -11  10        2.64        3.00      1.78 o 
   1 -11  10       79.11       85.52      6.88 o 
   2 -11  10        4.26        8.01      1.40 o 
   3 -11  10        3.85        3.88      1.09 o 
   4 -11  10      147.44      150.06     10.09 o 
   5 -11  10      104.10      117.51      5.14 o 
   6 -11  10        0.24       -0.38      1.07 o 
   7 -11  10       85.33       89.88      3.30 o 
   8 -11  10        3.26        5.02      1.67 o 
  -2 -10  10        0.91        0.45      1.25 o 
  -1 -10  10      101.48      103.56      7.72 o 
   0 -10  10      153.69      152.73      7.74 o 
   1 -10  10       39.25       36.56      4.89 o 
   2 -10  10       29.39       30.68      3.02 o 
   3 -10  10       14.37       11.16      2.34 o 
   4 -10  10      310.82      299.66     11.11 o 
   5 -10  10      225.01      219.52      9.25 o 
   6 -10  10       47.67       47.72      2.74 o 
   7 -10  10       45.30       46.47      2.59 o 
   8 -10  10      243.54      264.40      7.06 o 
  -4  -9  10       45.43       55.43      5.08 o 
  -3  -9  10        7.32        8.32      1.80 o 
  -2  -9  10      133.05      134.28      7.20 o 
  -1  -9  10       12.81       15.02      2.10 o 
   0  -9  10      146.56      142.37      9.05 o 
   1  -9  10      270.39      246.27     12.08 o 
   2  -9  10      249.90      230.74     10.46 o 
   3  -9  10        7.53        7.97      2.90 o 
   4  -9  10       84.11       74.91      4.97 o 
   5  -9  10        1.65        2.34      1.43 o 
   6  -9  10      428.52      412.34     22.05 o 
   7  -9  10      278.70      287.70      8.71 o 
   8  -9  10       47.15       43.99      2.83 o 
   9  -9  10       60.99       73.97      4.08 o 
  -5  -8  10       35.64       42.05      4.47 o 
  -4  -8  10       17.44       13.36      3.20 o 
  -3  -8  10        1.69        0.79      1.32 o 
  -2  -8  10      293.80      294.49     21.54 o 
  -1  -8  10      408.41      404.99     12.57 o 
   0  -8  10      198.71      190.20      8.38 o 
   1  -8  10       67.58       53.63      4.32 o 
   2  -8  10        3.62        2.50      1.29 o 
   3  -8  10       22.09       21.23      2.50 o 
   4  -8  10       36.07       37.52      2.93 o 
   5  -8  10      284.46      278.18      9.59 o 
   6  -8  10      201.33      178.17      6.74 o 
   7  -8  10       14.02       15.63      2.01 o 
   8  -8  10       55.61       61.05      3.60 o 
   9  -8  10       35.47       40.34      3.31 o 
  -5  -7  10        0.11        1.04      1.78 o 
  -4  -7  10        0.24        0.41      1.61 o 
  -3  -7  10        0.63        2.50      1.65 o 
  -2  -7  10        7.40        6.61      1.62 o 
  -1  -7  10       63.08       71.69      4.21 o 
   0  -7  10       16.25       18.16      1.84 o 
   1  -7  10        6.66        4.77      1.23 o 
   2  -7  10        3.36        1.51      0.85 o 
   3  -7  10        2.36        4.34      1.28 o 
   4  -7  10       46.18       41.08      2.58 o 
   5  -7  10     2964.55     2946.95     73.46 o 
   6  -7  10      485.82      427.63     16.69 o 
   7  -7  10       34.32       35.78      2.56 o 
   8  -7  10      432.62      427.38     14.95 o 
   9  -7  10        6.28       10.45      1.52 o 
  -6  -6  10        0.86       -0.51      1.66 o 
  -5  -6  10        5.34        9.41      1.57 o 
  -4  -6  10      256.14      243.21      8.39 o 
  -3  -6  10       87.24       90.08      4.40 o 
  -2  -6  10       84.05       93.82      5.29 o 
  -1  -6  10       76.73       77.09      3.30 o 
   0  -6  10      263.51      257.90     11.34 o 
   1  -6  10      128.44      126.31      5.99 o 
   2  -6  10      123.93      120.51      4.20 o 
   3  -6  10      743.49      728.36     19.72 o 
   4  -6  10      333.57      329.53      9.32 o 
   5  -6  10      364.08      334.98      6.84 o 
   6  -6  10      969.09      913.99     15.51 o 
   7  -6  10      142.55      139.91      5.11 o 
   8  -6  10       55.29       59.35      3.12 o 
   9  -6  10      130.24      143.00      5.31 o 
  10  -6  10       88.22      100.84      6.17 o 
  -7  -5  10        4.97        3.91      2.69 o 
  -6  -5  10      204.34      191.51     11.94 o 
  -5  -5  10        0.22       -1.33      1.50 o 
  -4  -5  10       60.87       55.15      5.72 o 
  -3  -5  10      175.30      168.78      7.14 o 
  -2  -5  10       38.54       34.38      2.40 o 
  -1  -5  10     1248.49     1283.89     47.28 o 
   0  -5  10      533.92      498.45     43.26 o 
   1  -5  10      134.17      124.02      9.34 o 
   2  -5  10      289.19      269.86     10.33 o 
   3  -5  10        9.80        9.02      2.69 o 
   4  -5  10       61.41       56.41      2.72 o 
   5  -5  10      420.53      417.34      8.65 o 
   6  -5  10      166.90      143.67      4.96 o 
   7  -5  10       59.52       53.59      3.03 o 
   8  -5  10      196.27      193.47      9.47 o 
   9  -5  10        0.68        0.74      1.43 o 
  10  -5  10      269.71      289.92     11.82 o 
  -7  -4  10      107.15       99.94      8.29 o 
  -6  -4  10      183.08      154.24     11.28 o 
  -5  -4  10      384.76      376.63     13.40 o 
  -4  -4  10      542.43      515.98     13.82 o 
  -3  -4  10       17.96       15.97      1.85 o 
  -2  -4  10     1539.87     1606.61     22.15 o 
  -1  -4  10       42.13       42.31      4.68 o 
   0  -4  10      828.55      809.58     52.09 o 
   1  -4  10      300.30      344.18     12.14 o 
   2  -4  10      140.80      168.59      8.35 o 
   3  -4  10       52.90       45.89      4.49 o 
   4  -4  10      168.81      157.95      6.94 o 
   5  -4  10      961.54      917.61     15.21 o 
   6  -4  10        1.60        1.21      0.99 o 
   7  -4  10       89.43       83.00      3.75 o 
   8  -4  10       18.66       24.08      2.04 o 
   9  -4  10      199.73      200.29      8.01 o 
  10  -4  10       53.53       59.15      4.64 o 
  -8  -3  10       15.97       12.82      3.24 o 
  -7  -3  10      227.71      219.72     13.67 o 
  -6  -3  10        1.54       -0.65      2.08 o 
  -5  -3  10       11.99       18.47      4.77 o 
  -4  -3  10        4.57        3.30      1.27 o 
  -3  -3  10      323.23      308.33      9.52 o 
  -2  -3  10      144.55      126.21      8.19 o 
  -1  -3  10      717.49      788.62     30.51 o 
   0  -3  10        0.79        0.62      1.69 o 
   1  -3  10      384.66      348.95     16.10 o 
   2  -3  10       24.86       23.11      2.95 o 
   3  -3  10      127.76      110.54      7.86 o 
   4  -3  10       53.77       56.46      5.72 o 
   5  -3  10       79.86       78.75      3.22 o 
   6  -3  10      162.54      164.32      4.67 o 
   7  -3  10      326.63      282.66      8.46 o 
   8  -3  10        9.05       15.76      2.23 o 
   9  -3  10        1.54        3.53      1.89 o 
  -8  -2  10       64.94       66.21      6.94 o 
  -7  -2  10        0.85        0.88      2.66 o 
  -6  -2  10        0.23        3.23      2.11 o 
  -5  -2  10       82.65       92.46      5.43 o 
  -4  -2  10        9.91       13.20      2.06 o 
  -3  -2  10      143.78      133.83      7.87 o 
  -2  -2  10      277.45      289.85     14.04 o 
  -1  -2  10       73.11       55.18      6.71 o 
   0  -2  10     1666.11     1665.08     45.71 o 
   1  -2  10        7.03        1.71      1.65 o 
   2  -2  10      220.66      236.28     13.21 o 
   3  -2  10      321.61      332.79     13.78 o 
   4  -2  10      412.46      383.90     18.09 o 
   5  -2  10      649.04      614.46     11.45 o 
   6  -2  10        0.63        2.49      1.22 o 
   7  -2  10       29.50       30.22      2.49 o 
   8  -2  10       21.09       28.86      3.28 o 
   9  -2  10       80.18       87.52      4.64 o 
  -9  -1  10        1.89       -0.11      1.80 o 
  -8  -1  10      125.32      109.98      9.49 o 
  -7  -1  10        9.61        8.70      2.83 o 
  -6  -1  10      254.84      197.80      8.17 o 
  -5  -1  10       16.70       19.59      2.70 o 
  -4  -1  10        0.60        0.84      1.30 o 
  -3  -1  10      115.94      115.64      7.96 o 
  -2  -1  10       13.12       16.47      3.01 o 
  -1  -1  10      191.77      236.82     11.52 o 
   0  -1  10      805.75      878.63     24.94 o 
   1  -1  10      788.00      836.67     21.54 o 
   2  -1  10      351.23      368.63     18.97 o 
   3  -1  10        5.86       14.38      3.77 o 
   4  -1  10        2.73        3.21      4.02 o 
   5  -1  10      120.29      125.10      5.18 o 
   6  -1  10       43.94       37.41      2.75 o 
   7  -1  10       65.38       81.10      4.61 o 
   8  -1  10       16.13       12.93      2.72 o 
   9  -1  10       19.98       17.39      1.73 o 
  -9   0  10       37.51       43.19      3.20 o 
  -8   0  10       11.14        9.64      1.77 o 
  -7   0  10      186.07      198.93      9.58 o 
  -6   0  10      170.07      147.42      6.91 o 
  -5   0  10      253.24      228.17      8.40 o 
  -4   0  10      481.03      449.49     23.06 o 
  -3   0  10        0.72       -0.17      2.27 o 
  -2   0  10      566.87      656.23     22.45 o 
  -1   0  10        6.56        1.53      1.34 o 
   0   0  10      234.45      260.19     11.06 o 
   1   0  10      444.61      394.43     30.56 o 
   2   0  10      171.08      186.71     12.65 o 
   3   0  10      445.52      430.02     22.18 o 
   4   0  10      658.92      632.58     18.93 o 
   5   0  10      543.40      563.68     14.07 o 
   6   0  10      129.44      106.81      5.21 o 
   7   0  10       87.08       77.77      4.55 o 
   8   0  10      112.97      101.72      4.60 o 
   9   0  10       44.86       46.18      2.46 o 
  -9   1  10       56.12       56.96      3.58 o 
  -8   1  10        5.98        8.11      1.88 o 
  -7   1  10      284.31      268.97      8.56 o 
  -6   1  10      785.67      744.65     14.42 o 
  -5   1  10       79.39       74.46      3.56 o 
  -4   1  10       31.69       17.17      5.46 o 
  -3   1  10      126.95      169.64     15.81 o 
  -2   1  10       20.12       42.26      4.24 o 
  -1   1  10       77.76       95.75      7.66 o 
   0   1  10      219.53      210.93      9.78 o 
   1   1  10     1694.66     1812.02     40.23 o 
   2   1  10        0.69       -0.90      2.85 o 
   3   1  10       56.29       38.86      6.20 o 
   4   1  10      306.67      323.25      8.62 o 
   5   1  10      419.02      422.43     10.66 o 
   6   1  10      108.71       95.52      5.80 o 
   7   1  10       19.39       13.36      2.06 o 
   8   1  10       55.32       54.73      3.11 o 
  -9   2  10        5.27        8.13      1.64 o 
  -8   2  10        1.54        1.18      1.27 o 
  -7   2  10      159.71      161.41      6.22 o 
  -6   2  10      295.37      283.16      8.07 o 
  -5   2  10      201.95      167.88      5.62 o 
  -4   2  10      118.45      117.01     12.89 o 
  -3   2  10       44.26       40.76      7.45 o 
  -2   2  10       64.91       77.62      7.14 o 
  -1   2  10      575.55      513.72     17.63 o 
   0   2  10      358.83      415.76     13.92 o 
   1   2  10      494.46      493.13     23.90 o 
   2   2  10      174.74      198.10     11.22 o 
   3   2  10       15.70       10.54      1.70 o 
   4   2  10       34.23       27.75      2.44 o 
   5   2  10      109.07       95.24      4.40 o 
   6   2  10       16.26       19.06      2.55 o 
   7   2  10       85.15       79.58      3.73 o 
   8   2  10        2.12        3.92      1.37 o 
 -10   3  10       20.58       21.73      2.97 o 
  -9   3  10       27.20       23.32      2.66 o 
  -8   3  10       50.69       49.57      4.13 o 
  -7   3  10      766.68      729.03     21.48 o 
  -6   3  10      197.44      181.95      7.32 o 
  -5   3  10        5.74        8.05      1.45 o 
  -4   3  10      168.54      203.44     22.31 o 
  -3   3  10     1083.64     1290.66     38.15 o 
  -2   3  10       78.09       74.53      5.79 o 
  -1   3  10     1244.41     1289.43     30.12 o 
   0   3  10       11.16       10.80      3.07 o 
   1   3  10       61.24       47.79     11.00 o 
   2   3  10      525.21      514.52     21.30 o 
   3   3  10       46.56       41.37      3.47 o 
   4   3  10      463.93      429.33     10.72 o 
   5   3  10        2.13        4.24      1.66 o 
   6   3  10       28.74       26.58      3.49 o 
   7   3  10       29.77       36.16      3.37 o 
   8   3  10        4.17        3.64      1.11 o 
 -10   4  10      112.67      134.03      9.41 o 
  -9   4  10        3.40        3.75      1.29 o 
  -8   4  10       58.88       54.04      3.49 o 
  -7   4  10       34.47       32.84      2.75 o 
  -6   4  10        1.32        0.78      1.15 o 
  -5   4  10       82.58      103.00      4.21 o 
  -4   4  10      269.91      295.57     15.75 o 
  -3   4  10      282.50      276.47     18.78 o 
  -2   4  10     1228.25     1269.58     32.78 o 
  -1   4  10       20.30       25.58      4.74 o 
   0   4  10        0.36        2.53      3.36 o 
   1   4  10      105.54       80.75     11.37 o 
   2   4  10       59.52       58.04      2.65 o 
   3   4  10      247.39      244.66      6.97 o 
   4   4  10        0.62        1.68      0.94 o 
   5   4  10        4.26        5.85      1.42 o 
   6   4  10      218.04      217.41      9.77 o 
   7   4  10       26.90       23.63      2.70 o 
 -10   5  10        0.73        1.84      3.23 o 
  -9   5  10       13.62       15.83      1.97 o 
  -8   5  10        0.09        0.41      1.65 o 
  -7   5  10      104.65      104.32      4.49 o 
  -6   5  10      411.98      456.34      9.93 o 
  -5   5  10      395.06      375.90      8.34 o 
  -4   5  10       69.53       86.56      3.61 o 
  -3   5  10     1265.96     1278.61     90.00 o 
  -2   5  10        1.66        2.27      2.07 o 
  -1   5  10      176.70      160.75     11.73 o 
   0   5  10       11.61       17.51      2.84 o 
   1   5  10      163.68      172.94      6.09 o 
   2   5  10      100.58       90.86      3.85 o 
   3   5  10       71.21       63.47      2.95 o 
   4   5  10        0.70        0.98      1.12 o 
   5   5  10        9.70       13.44      2.47 o 
   6   5  10      143.37      169.93      7.93 o 
   7   5  10       25.63       32.23      2.65 o 
 -10   6  10       71.19       82.37      5.08 o 
  -9   6  10       36.30       46.43      4.45 o 
  -8   6  10       14.23       13.02      1.82 o 
  -7   6  10       26.33       26.61      3.25 o 
  -6   6  10     1315.98     1306.60     26.34 o 
  -5   6  10        2.99        0.72      1.47 o 
  -4   6  10       66.19       64.78      3.30 o 
  -3   6  10      113.38       93.22      3.76 o 
  -2   6  10       10.85       12.33      1.62 o 
  -1   6  10      264.91      269.63      7.84 o 
   0   6  10       17.77       17.28      1.68 o 
   1   6  10      126.22      128.81      4.94 o 
   2   6  10        3.93        5.32      1.43 o 
   3   6  10       19.47       13.07      2.25 o 
   4   6  10       43.74       42.14      3.00 o 
   5   6  10        1.32        0.33      2.14 o 
   6   6  10       68.18       81.94      4.66 o 
 -10   7  10        8.33        8.38      1.72 o 
  -9   7  10       32.92       40.78      3.42 o 
  -8   7  10       46.27       41.13      3.68 o 
  -7   7  10      309.93      294.42     11.25 o 
  -6   7  10       82.10       75.65      5.22 o 
  -5   7  10     1420.79     1377.01     21.42 o 
  -4   7  10      295.78      294.38      6.62 o 
  -3   7  10      116.76       93.73      3.49 o 
  -2   7  10       88.48       77.20      3.41 o 
  -1   7  10        6.02        6.86      1.43 o 
   0   7  10        1.49        0.26      0.97 o 
   1   7  10     1218.96     1112.64     19.52 o 
   2   7  10      129.32      101.11      4.64 o 
   3   7  10       52.37       48.70      2.96 o 
   4   7  10       22.88       21.46      2.55 o 
   5   7  10       65.85       76.68      5.95 o 
  -9   8  10       54.66       56.21      5.20 o 
  -8   8  10      121.58      116.26      5.86 o 
  -7   8  10      415.98      348.52     14.20 o 
  -6   8  10     1856.04     1793.82     56.04 o 
  -5   8  10       28.46       30.46      2.37 o 
  -4   8  10      261.22      241.00     10.07 o 
  -3   8  10      179.32      190.93      9.10 o 
  -2   8  10       73.78       67.02      3.24 o 
  -1   8  10      252.10      263.55      6.83 o 
   0   8  10      255.95      240.38     10.64 o 
   1   8  10       44.99       42.22      3.00 o 
   2   8  10       12.25       11.97      2.00 o 
   3   8  10       30.60       30.28      2.87 o 
   4   8  10       84.99      106.57      4.97 o 
  -9   9  10       42.39       40.41      3.20 o 
  -8   9  10      168.41      164.83      6.67 o 
  -7   9  10       88.20       90.77      6.07 o 
  -6   9  10      165.57      164.05     14.17 o 
  -5   9  10       48.53       45.53      3.09 o 
  -4   9  10      357.57      334.39     13.79 o 
  -3   9  10       32.23       38.08      3.44 o 
  -2   9  10      190.38      184.35      8.63 o 
  -1   9  10      120.37      106.07      7.50 o 
   0   9  10       47.45       53.48      4.40 o 
   1   9  10      305.14      264.80      9.92 o 
   2   9  10       16.56       13.66      1.77 o 
   3   9  10        9.93        9.98      2.31 o 
  -8  10  10       46.81       47.71      2.90 o 
  -7  10  10       20.82       16.57      1.87 o 
  -6  10  10        8.60        9.48      1.50 o 
  -5  10  10        5.90        4.47      1.87 o 
  -4  10  10        5.48        6.17      1.33 o 
  -3  10  10        4.52        4.27      1.41 o 
  -2  10  10        0.72        1.25      1.61 o 
  -1  10  10       30.59       30.93      2.63 o 
   0  10  10       29.34       21.99      2.21 o 
   1  10  10        3.46        6.28      2.12 o 
   2  10  10       20.27       23.27      8.27 o 
  -8  11  10        0.10        0.65      1.59 o 
  -7  11  10       80.19       81.45      3.74 o 
  -6  11  10        5.38        6.61      1.38 o 
  -5  11  10       18.20       19.18      1.88 o 
  -4  11  10        5.45        7.43      1.47 o 
  -3  11  10        6.49        4.52      1.96 o 
  -2  11  10       37.90       40.55      3.98 o 
  -1  11  10       11.78       12.52      1.65 o 
   0  11  10       18.31       16.65      2.70 o 
   1  11  10        1.32        0.52      0.98 o 
  -7  12  10        1.75        7.55      4.06 o 
  -6  12  10        0.05        1.90      0.83 o 
  -5  12  10       72.96       95.71      6.42 o 
  -4  12  10        3.94        4.22      1.60 o 
  -3  12  10      197.14      228.26      7.55 o 
  -2  12  10        1.64        2.06      0.92 o 
  -1  12  10       24.35       25.64      2.30 o 
   2 -12  11        3.69        6.39      1.81 o 
   3 -12  11        2.75        3.63      1.12 o 
   4 -12  11        0.75        1.66      0.87 o 
   5 -12  11        0.04        0.45      0.77 o 
   6 -12  11       23.00       23.82      1.80 o 
  -1 -11  11        3.76        7.42      1.95 o 
   0 -11  11        3.40        1.18      1.24 o 
   1 -11  11        1.57        3.42      1.62 o 
   2 -11  11        0.07        0.97      0.95 o 
   3 -11  11       29.38       29.18      2.60 o 
   4 -11  11        9.73       10.30      1.48 o 
   5 -11  11        2.10        0.66      0.97 o 
   6 -11  11       13.54       12.50      1.57 o 
   7 -11  11        0.90        1.40      0.95 o 
  -2 -10  11        1.77        1.23      1.30 o 
  -1 -10  11        0.50       -2.33      2.33 o 
   0 -10  11        5.06       -0.53      1.67 o 
   1 -10  11       40.59       27.04      4.11 o 
   2 -10  11      121.46      112.28      8.59 o 
   3 -10  11       27.16       34.49      3.40 o 
   4 -10  11      152.83      142.00      7.09 o 
   5 -10  11      128.18      122.37      6.46 o 
   6 -10  11       56.23       56.20      3.39 o 
   7 -10  11      160.29      165.82      5.50 o 
   8 -10  11        8.61        7.76      1.10 o 
  -3  -9  11        3.56        6.58      1.58 o 
  -2  -9  11       39.77       40.18      4.38 o 
  -1  -9  11        0.06       -0.52      1.67 o 
   0  -9  11      194.76      162.51     10.76 o 
   1  -9  11       66.27       60.18      8.80 o 
   2  -9  11        5.31        4.46      3.45 o 
   3  -9  11      307.10      278.38     13.17 o 
   4  -9  11       47.42       46.49      4.09 o 
   5  -9  11        3.83        2.88      1.57 o 
   6  -9  11        8.49        7.60      1.57 o 
   7  -9  11        4.57        3.64      1.12 o 
   8  -9  11      103.80      104.08      4.14 o 
   9  -9  11      209.86      247.14     10.99 o 
  -4  -8  11       22.66       25.41      2.76 o 
  -3  -8  11       31.96       24.18      3.00 o 
  -2  -8  11       30.20       29.98      4.51 o 
  -1  -8  11       19.42       16.54      2.54 o 
   0  -8  11        0.44        0.61      1.33 o 
   1  -8  11       24.51       24.05      3.13 o 
   2  -8  11       29.40       21.79      1.98 o 
   3  -8  11       23.82       19.48      2.64 o 
   4  -8  11      860.31      789.95     19.44 o 
   5  -8  11       73.81       68.15      3.34 o 
   6  -8  11       97.89       89.91      4.84 o 
   7  -8  11       66.27       58.83      5.22 o 
   8  -8  11       10.45       12.13      1.55 o 
   9  -8  11       19.92       20.32      2.19 o 
  -5  -7  11        2.65        4.76      2.21 o 
  -4  -7  11      151.32      160.32     11.84 o 
  -3  -7  11       25.61       24.65      3.17 o 
  -2  -7  11       24.91       26.64      5.58 o 
  -1  -7  11      130.23      144.31      6.50 o 
   0  -7  11      176.78      179.35      7.08 o 
   1  -7  11        5.69        4.84      1.20 o 
   2  -7  11      235.64      250.88      6.38 o 
   3  -7  11      426.86      416.41      9.77 o 
   4  -7  11       10.13       14.10      1.60 o 
   5  -7  11        2.06        2.06      0.98 o 
   6  -7  11       21.99       23.40      2.00 o 
   7  -7  11      382.30      359.06     11.92 o 
   8  -7  11       43.28       45.50      2.58 o 
   9  -7  11       62.94       76.24      3.43 o 
  -6  -6  11        2.32        3.10      2.98 o 
  -5  -6  11      141.05      160.28      6.14 o 
  -4  -6  11      466.37      497.56     15.11 o 
  -3  -6  11       24.36       25.89      2.58 o 
  -2  -6  11      323.67      321.90      8.76 o 
  -1  -6  11        9.27        9.70      1.89 o 
   0  -6  11       32.17       37.53      2.76 o 
   1  -6  11      685.42      670.93     14.89 o 
   2  -6  11        3.54        1.62      0.92 o 
   3  -6  11       76.89       82.13      3.47 o 
   4  -6  11      123.61      123.69      4.31 o 
   5  -6  11      778.09      730.78     16.06 o 
   6  -6  11      283.51      269.49      7.01 o 
   7  -6  11      180.71      186.83      5.90 o 
   8  -6  11       73.61       74.64      3.39 o 
   9  -6  11       59.68       78.85      3.57 o 
  -6  -5  11        0.36        0.00      1.27 o 
  -5  -5  11        0.26        0.33      1.55 o 
  -4  -5  11       95.25       86.23      6.16 o 
  -3  -5  11      715.11      754.18     15.96 o 
  -2  -5  11     2518.57     2438.84     35.12 o 
  -1  -5  11        2.41        1.85      0.95 o 
   0  -5  11      425.94      392.71     15.12 o 
   1  -5  11        1.00        1.85      1.05 o 
   2  -5  11       32.34       32.31      1.69 o 
   3  -5  11       90.30       82.74      3.37 o 
   4  -5  11      251.97      234.94      6.07 o 
   5  -5  11       42.53       36.50      2.13 o 
   6  -5  11      172.11      172.38      6.30 o 
   7  -5  11       17.99       15.98      1.77 o 
   8  -5  11        0.21        0.42      0.93 o 
   9  -5  11       32.05       39.54      4.78 o 
  -7  -4  11       10.92       10.44      2.00 o 
  -6  -4  11      238.00      225.45     13.69 o 
  -5  -4  11        1.97       -0.52      2.05 o 
  -4  -4  11      253.69      238.20     12.21 o 
  -3  -4  11     3144.53     3149.35     46.95 o 
  -2  -4  11       19.72       23.24      3.66 o 
  -1  -4  11       76.08       72.27      5.14 o 
   0  -4  11        5.87        7.95      2.98 o 
   1  -4  11      100.74       89.02      6.78 o 
   2  -4  11       64.08       66.46      5.42 o 
   3  -4  11       10.46        6.68      1.46 o 
   4  -4  11       21.57       19.55      1.75 o 
   5  -4  11     1464.51     1344.62     20.34 o 
   6  -4  11       18.35       17.50      1.96 o 
   7  -4  11        1.11        1.80      1.07 o 
   8  -4  11      184.59      186.33      7.60 o 
   9  -4  11       32.42       32.17      2.92 o 
  -8  -3  11       34.17       33.96      4.56 o 
  -7  -3  11       69.66       71.12      7.13 o 
  -6  -3  11        0.01       -1.68      2.22 o 
  -5  -3  11      114.93      111.69      9.77 o 
  -4  -3  11      530.93      549.48     15.21 o 
  -3  -3  11      186.72      165.26      5.41 o 
  -2  -3  11     1912.41     1898.14     27.09 o 
  -1  -3  11       68.56       67.69      5.97 o 
   0  -3  11      502.08      522.66     22.73 o 
   1  -3  11      198.43      176.41      9.19 o 
   2  -3  11       47.50       48.27      6.15 o 
   3  -3  11      153.30      151.08      9.37 o 
   4  -3  11     1096.63     1015.51     22.08 o 
   5  -3  11        0.13       -1.00      1.00 o 
   6  -3  11      129.09      136.99      4.73 o 
   7  -3  11       16.33       19.37      1.96 o 
   8  -3  11        9.41        6.72      1.39 o 
   9  -3  11        6.87        4.14      2.23 o 
  -8  -2  11        5.80        9.45      2.82 o 
  -7  -2  11        0.24        1.20      2.43 o 
  -6  -2  11       94.54       86.52      6.65 o 
  -5  -2  11      228.09      233.41      9.40 o 
  -4  -2  11     1297.65     1289.42     23.03 o 
  -3  -2  11     1782.84     1771.44     46.44 o 
  -2  -2  11      217.56      234.95     13.00 o 
  -1  -2  11      480.34      444.48     15.21 o 
   0  -2  11      536.86      442.31     17.22 o 
   1  -2  11      290.93      328.04     17.37 o 
   2  -2  11      193.12      209.08     10.61 o 
   3  -2  11        7.08        7.92      2.77 o 
   4  -2  11      104.77       98.34      5.21 o 
   5  -2  11      416.54      412.79      8.99 o 
   6  -2  11        6.81        4.67      1.32 o 
   7  -2  11        2.31        2.60      1.46 o 
   8  -2  11       93.48       91.90      5.46 o 
   9  -2  11        1.04        2.61      0.97 o 
  -8  -1  11      102.00      113.95      9.46 o 
  -7  -1  11       25.35       23.29      3.47 o 
  -6  -1  11       17.27       23.92      3.26 o 
  -5  -1  11      315.35      299.66      9.47 o 
  -4  -1  11       19.41       22.16      2.24 o 
  -3  -1  11       68.20       67.43      8.43 o 
  -2  -1  11      480.79      526.85     23.52 o 
  -1  -1  11        4.00        4.89      3.02 o 
   0  -1  11      160.07      140.57      8.06 o 
   1  -1  11       87.54      114.66      9.21 o 
   2  -1  11        0.11        3.80      2.44 o 
   3  -1  11      125.08      142.85     12.27 o 
   4  -1  11      251.12      254.68      6.44 o 
   5  -1  11       88.34       85.84      4.08 o 
   6  -1  11      311.16      309.48      8.13 o 
   7  -1  11       85.43       83.34      5.33 o 
   8  -1  11       83.36       82.81      3.97 o 
   9  -1  11        5.74        2.77      0.91 o 
  -9   0  11       33.46       48.72      3.58 o 
  -8   0  11      369.50      380.85     18.96 o 
  -7   0  11       15.60       14.79      2.53 o 
  -6   0  11       34.76       44.60      3.82 o 
  -5   0  11       44.27       48.75      3.66 o 
  -4   0  11      168.86      210.66      8.72 o 
  -3   0  11      354.16      399.68     16.64 o 
  -2   0  11        4.56        8.92      2.92 o 
  -1   0  11      660.64      654.85     22.40 o 
   0   0  11        1.01        3.11      1.75 o 
   1   0  11      106.36      108.28     16.00 o 
   2   0  11      158.48      126.48     12.05 o 
   3   0  11      301.75      323.15     19.67 o 
   4   0  11       12.56       12.69      1.95 o 
   5   0  11      344.92      326.88     10.04 o 
   6   0  11       71.45       55.04      3.35 o 
   7   0  11       95.19       98.94      5.02 o 
   8   0  11        1.83        0.71      0.78 o 
  -9   1  11        0.13       -0.52      0.84 o 
  -8   1  11       78.57       78.52      4.48 o 
  -7   1  11       73.14       64.42      3.93 o 
  -6   1  11        1.31        0.70      1.67 o 
  -5   1  11       71.04       69.33      4.80 o 
  -4   1  11       17.29       15.09      2.01 o 
  -3   1  11      146.33      156.26     15.04 o 
  -2   1  11      539.91      587.33     21.77 o 
  -1   1  11      165.64      162.36     10.74 o 
   0   1  11        0.78        2.02      1.68 o 
   1   1  11      310.85      335.68     15.15 o 
   2   1  11       19.85       26.71      5.77 o 
   3   1  11       78.04       74.69      3.75 o 
   4   1  11       30.22       21.51      1.70 o 
   5   1  11      871.98      802.30     15.28 o 
   6   1  11      153.04      133.52      6.04 o 
   7   1  11        2.16        5.05      1.47 o 
   8   1  11      101.08      112.22      4.27 o 
  -9   2  11        1.75        4.35      1.29 o 
  -8   2  11       15.94       17.77      1.88 o 
  -7   2  11        4.55        3.89      1.85 o 
  -6   2  11       80.91       72.65      4.05 o 
  -5   2  11      440.11      455.78     10.44 o 
  -4   2  11      598.34      608.33     20.67 o 
  -3   2  11       84.33       92.34     19.90 o 
  -2   2  11     1643.72     1801.04     48.56 o 
  -1   2  11       68.55       81.92      7.70 o 
   0   2  11      225.44      230.33     10.76 o 
   1   2  11      158.94      148.12     12.32 o 
   2   2  11      137.61      129.91      9.80 o 
   3   2  11      487.00      483.93     10.56 o 
   4   2  11      145.99      141.97      5.98 o 
   5   2  11       87.93       98.16      4.45 o 
   6   2  11       46.16       50.56      8.02 o 
   7   2  11       27.66       33.83      4.05 o 
   8   2  11        3.13        4.25      1.14 o 
  -9   3  11       29.55       38.05      3.00 o 
  -8   3  11        3.15        1.78      1.22 o 
  -7   3  11      143.75      148.47      5.77 o 
  -6   3  11       12.53       14.05      2.12 o 
  -5   3  11       68.30       58.87      3.41 o 
  -4   3  11      798.65      797.70     15.40 o 
  -3   3  11      381.71      352.60     37.82 o 
  -2   3  11       45.50       45.62      5.90 o 
  -1   3  11        3.26       10.17      4.21 o 
   0   3  11      121.16      152.81     12.15 o 
   1   3  11       21.76       26.64      5.61 o 
   2   3  11     1605.95     1562.27     53.60 o 
   3   3  11       37.80       38.92      2.66 o 
   4   3  11      162.61      151.15      5.48 o 
   5   3  11      965.63      865.10     21.99 o 
   6   3  11        0.28        2.69      1.66 o 
   7   3  11       18.55       25.33      2.31 o 
  -9   4  11       37.78       38.35      2.77 o 
  -8   4  11      102.70      106.89      4.77 o 
  -7   4  11      621.64      599.15     12.87 o 
  -6   4  11        7.41        3.62      1.41 o 
  -5   4  11      961.91     1000.77     22.77 o 
  -4   4  11       37.76       40.08      2.60 o 
  -3   4  11      784.10      867.92     36.01 o 
  -2   4  11     1080.74     1069.96     64.83 o 
  -1   4  11      816.65      836.22     38.53 o 
   0   4  11     1734.16     1712.24     45.22 o 
   1   4  11      109.59       97.38      3.41 o 
   2   4  11       84.67       81.73      3.26 o 
   3   4  11      698.07      634.43     18.02 o 
   4   4  11        8.31        8.52      1.28 o 
   5   4  11       51.69       38.43      2.77 o 
   6   4  11       21.23       25.70      3.23 o 
   7   4  11        3.69        2.69      0.99 o 
  -9   5  11        6.63       10.33      1.60 o 
  -8   5  11       16.36       17.09      2.06 o 
  -7   5  11       86.18       83.61      4.11 o 
  -6   5  11      387.42      365.99     11.87 o 
  -5   5  11      141.22      124.78      4.96 o 
  -4   5  11     2105.67     2107.58     32.37 o 
  -3   5  11       32.62       34.45      2.51 o 
  -2   5  11       64.09       75.37      3.46 o 
  -1   5  11      785.05      813.18     15.64 o 
   0   5  11      158.54      149.61      6.55 o 
   1   5  11        2.11        4.53      1.06 o 
   2   5  11       24.40       29.53      2.24 o 
   3   5  11        1.17        3.78      1.79 o 
   4   5  11       29.21       26.11      2.06 o 
   5   5  11       12.81       13.30      1.93 o 
   6   5  11        1.82        1.39      2.54 o 
  -9   6  11       76.32       81.59      5.30 o 
  -8   6  11       18.92       18.63      2.01 o 
  -7   6  11      374.10      363.14      9.36 o 
  -6   6  11       32.22       35.34      2.88 o 
  -5   6  11       55.12       53.08      3.27 o 
  -4   6  11      884.20      823.72     15.08 o 
  -3   6  11      158.11      165.74      5.60 o 
  -2   6  11       36.90       32.62      3.03 o 
  -1   6  11       96.84      100.81      4.59 o 
   0   6  11      914.19      913.92     15.59 o 
   1   6  11      623.45      570.95     12.62 o 
   2   6  11       59.00       54.82      4.08 o 
   3   6  11      117.59      106.25      4.70 o 
   4   6  11       40.49       37.62      2.81 o 
   5   6  11       26.90       30.81      2.65 o 
  -9   7  11      198.20      208.66      8.48 o 
  -8   7  11      105.14      115.72      5.86 o 
  -7   7  11       14.19       11.47      2.12 o 
  -6   7  11      602.45      559.98     29.07 o 
  -5   7  11      923.25      865.82     18.74 o 
  -4   7  11      201.49      184.73      6.20 o 
  -3   7  11       83.62       83.20      3.99 o 
  -2   7  11        5.88        4.66      1.37 o 
  -1   7  11        2.26        2.90      1.25 o 
   0   7  11      304.31      315.40     10.41 o 
   1   7  11        4.23        8.83      1.63 o 
   2   7  11       13.14       10.13      2.52 o 
   3   7  11       58.25       61.71      3.24 o 
   4   7  11      106.16      107.08      5.32 o 
   5   7  11       16.70       22.57      2.42 o 
  -9   8  11      150.47      148.20     13.46 o 
  -8   8  11       24.20       25.48      3.09 o 
  -7   8  11       69.77       60.87      5.20 o 
  -6   8  11       69.16       55.45      5.02 o 
  -5   8  11       16.33       16.81      2.81 o 
  -4   8  11     1263.84     1214.96     37.38 o 
  -3   8  11       50.06       45.72      2.76 o 
  -2   8  11       74.59       78.60      3.60 o 
  -1   8  11       29.98       28.99      2.72 o 
   0   8  11        8.78        9.34      1.36 o 
   1   8  11       54.19       48.80      3.17 o 
   2   8  11       44.36       37.66      2.97 o 
   3   8  11       92.98      101.97      8.42 o 
   4   8  11       14.25       12.00      3.89 o 
  -9   9  11      173.77      191.31     39.85 o 
  -8   9  11        7.17        5.56      1.61 o 
  -7   9  11        1.54        1.71      3.24 o 
  -6   9  11       64.07       67.21      6.19 o 
  -5   9  11      302.89      258.11     14.06 o 
  -4   9  11      140.64      131.38      5.88 o 
  -3   9  11       17.74       19.89      2.35 o 
  -2   9  11       19.32       17.54      2.79 o 
  -1   9  11        0.20        1.81      0.85 o 
   0   9  11       47.49       42.15      3.20 o 
   1   9  11      100.07       98.34      5.06 o 
   2   9  11        3.85        3.99      1.21 o 
   3   9  11        0.67       -1.50      1.50 o 
  -8  10  11        2.42        3.20      4.34 o 
  -7  10  11        3.64        1.42      2.17 o 
  -6  10  11       78.97       82.91      5.22 o 
  -5  10  11       26.05       25.20      2.38 o 
  -4  10  11        6.28        5.31      1.37 o 
  -3  10  11       11.55        6.91      2.03 o 
  -2  10  11       22.03       24.53      4.55 o 
  -1  10  11      107.74       98.96      6.72 o 
   0  10  11        0.51        1.28      1.08 o 
   1  10  11       96.45       90.93     30.94 o 
   2  10  11        4.91        4.86      1.52 o 
  -7  11  11        1.43        2.48      0.88 o 
  -6  11  11      191.06      228.08      7.42 o 
  -5  11  11       22.55       22.65      2.01 o 
  -4  11  11       89.94       72.32     10.18 o 
  -3  11  11       60.81       57.17      8.94 o 
  -2  11  11        1.78        4.69      1.29 o 
  -1  11  11        4.61        3.82      1.04 o 
   0  11  11        2.93        3.45      5.34 o 
  -5  12  11      109.51      119.53      6.28 o 
  -4  12  11        3.55        2.50      1.27 o 
  -3  12  11       51.17       58.62      7.41 o 
  -2  12  11        8.49        9.12      1.69 o 
   4 -12  12        3.15        2.79      0.78 o 
   5 -12  12       34.34       37.30      2.61 o 
   0 -11  12       36.16       40.68      4.04 o 
   1 -11  12       18.43       12.58      2.50 o 
   2 -11  12       25.55       27.01      2.58 o 
   3 -11  12       46.59       49.78      2.76 o 
   4 -11  12       29.65       38.55      2.46 o 
   5 -11  12       17.43       14.46      1.41 o 
   6 -11  12       17.62       18.73      1.77 o 
   7 -11  12        0.88       -0.92      0.92 o 
  -2 -10  12       32.41       37.37      3.91 o 
  -1 -10  12       29.75       33.86      4.08 o 
   0 -10  12       33.98       25.33      3.75 o 
   1 -10  12       34.67       32.94      4.48 o 
   2 -10  12       13.64       14.64      3.14 o 
   3 -10  12       26.01       31.92      2.54 o 
   4 -10  12      346.24      355.28     11.67 o 
   5 -10  12       61.67       58.89      3.48 o 
   6 -10  12       67.75       66.68      3.50 o 
   7 -10  12       29.48       35.74      2.92 o 
   8 -10  12      117.61      127.30      7.28 o 
  -3  -9  12       60.28       74.49      5.99 o 
  -2  -9  12       10.28       14.84      3.19 o 
  -1  -9  12        2.26       -1.90      2.21 o 
   0  -9  12       87.64       86.27      7.61 o 
   1  -9  12       36.23       37.10      4.99 o 
   2  -9  12       27.59       31.36      3.12 o 
   3  -9  12      202.75      195.32     11.82 o 
   4  -9  12      201.37      193.66      8.49 o 
   5  -9  12      104.70       85.53      5.49 o 
   6  -9  12       38.68       32.74      3.29 o 
   7  -9  12        0.86        0.93      1.24 o 
   8  -9  12      147.77      141.49      4.79 o 
  -4  -8  12       18.44       21.40      2.34 o 
  -3  -8  12       53.13       66.64      6.19 o 
  -2  -8  12        0.30        1.73      1.84 o 
  -1  -8  12        2.58        3.71      2.13 o 
   0  -8  12      235.84      215.37     11.21 o 
   1  -8  12       32.94       29.97      2.90 o 
   2  -8  12       11.34       12.91      1.43 o 
   3  -8  12      196.33      195.94      6.40 o 
   4  -8  12      254.27      243.05      8.01 o 
   5  -8  12       45.95       42.44      2.65 o 
   6  -8  12      261.27      245.39      9.81 o 
   7  -8  12       78.26       76.07      3.32 o 
   8  -8  12        6.12        6.06      0.95 o 
  -5  -7  12       23.21       23.75      3.37 o 
  -4  -7  12       40.49       48.24      3.84 o 
  -3  -7  12        1.25        1.49      1.36 o 
  -2  -7  12      311.82      329.52     30.93 o 
  -1  -7  12      172.08      153.91      9.59 o 
   0  -7  12       45.31       43.74      2.98 o 
   1  -7  12      211.03      202.00      7.45 o 
   2  -7  12      763.11      727.20     12.15 o 
   3  -7  12       24.46       23.37      2.18 o 
   4  -7  12       84.44       87.08      3.76 o 
   5  -7  12      153.79      147.35      6.16 o 
   6  -7  12        3.46        4.70      1.34 o 
   7  -7  12      292.73      307.34      8.29 o 
   8  -7  12      246.49      276.28      6.55 o 
   9  -7  12        1.10       -0.76      1.43 o 
  -5  -6  12       43.61       54.51      3.27 o 
  -4  -6  12       86.96       95.79      4.82 o 
  -3  -6  12      313.68      339.72     11.03 o 
  -2  -6  12       11.04       14.75      2.34 o 
  -1  -6  12      213.95      209.93      7.08 o 
   0  -6  12      401.75      390.73      9.89 o 
   1  -6  12      203.46      187.74      6.14 o 
   2  -6  12       39.26       40.94      2.44 o 
   3  -6  12      555.77      540.28     10.31 o 
   4  -6  12        5.94        6.99      1.20 o 
   5  -6  12      305.33      289.05      7.22 o 
   6  -6  12      113.49      122.89      4.65 o 
   7  -6  12       87.62       93.52      3.94 o 
   8  -6  12       29.71       30.91      2.13 o 
   9  -6  12      162.80      196.67      6.85 o 
  -6  -5  12        1.33        0.90      1.19 o 
  -5  -5  12       41.78       41.08      3.12 o 
  -4  -5  12      157.73      156.79      6.56 o 
  -3  -5  12        1.98        3.05      2.07 o 
  -2  -5  12      540.32      553.33     12.36 o 
  -1  -5  12      241.98      231.83      6.50 o 
   0  -5  12       26.40       23.57      1.93 o 
   1  -5  12       27.16       23.40      2.21 o 
   2  -5  12      954.41      892.07     18.93 o 
   3  -5  12      276.29      265.35      6.34 o 
   4  -5  12      727.32      699.86     12.19 o 
   5  -5  12      140.04      139.99      4.82 o 
   6  -5  12       87.71       82.09      3.53 o 
   7  -5  12       70.85       77.85      3.61 o 
   8  -5  12       72.85       88.36      3.56 o 
   9  -5  12       36.83       39.25      2.95 o 
  -7  -4  12       76.24       85.95      6.94 o 
  -6  -4  12        9.08        8.66      2.45 o 
  -5  -4  12        1.01        3.78      2.35 o 
  -4  -4  12        7.40        9.20      2.08 o 
  -3  -4  12       49.09       50.07      3.52 o 
  -2  -4  12       77.67       76.99      4.00 o 
  -1  -4  12       18.91       13.78      1.67 o 
   0  -4  12      521.37      504.28     10.57 o 
   1  -4  12       24.64       28.06      2.12 o 
   2  -4  12       30.89       27.71      1.78 o 
   3  -4  12        4.37        3.09      1.03 o 
   4  -4  12      964.98      944.93     14.97 o 
   5  -4  12      411.40      402.13      8.85 o 
   6  -4  12      247.89      257.90      6.60 o 
   7  -4  12      226.34      197.86      6.96 o 
   8  -4  12        0.57        1.08      1.10 o 
   9  -4  12      103.13      116.77      5.20 o 
  -7  -3  12        3.35        5.23      2.68 o 
  -6  -3  12        1.89        1.74      2.17 o 
  -5  -3  12       17.57       13.03      3.57 o 
  -4  -3  12      113.41      101.30      7.15 o 
  -3  -3  12        1.04        6.31      1.76 o 
  -2  -3  12        1.92        1.65      1.65 o 
  -1  -3  12        2.87        1.80      1.10 o 
   0  -3  12       53.09       61.29      5.42 o 
   1  -3  12       29.53       32.97      5.09 o 
   2  -3  12      112.80       98.79      4.21 o 
   3  -3  12       29.10       31.21      1.98 o 
   4  -3  12      658.06      637.61     11.49 o 
   5  -3  12      467.46      425.62      9.31 o 
   6  -3  12      558.07      554.75     12.23 o 
   7  -3  12       62.09       71.84      3.51 o 
   8  -3  12       16.72       19.20      2.04 o 
   9  -3  12        1.42        1.36      1.73 o 
  -8  -2  12       11.49       17.64      2.91 o 
  -7  -2  12        8.04       10.53      3.32 o 
  -6  -2  12       92.45       73.75      7.94 o 
  -5  -2  12      189.58      169.73      9.64 o 
  -4  -2  12       23.71       20.73      2.48 o 
  -3  -2  12      388.69      373.39      8.90 o 
  -2  -2  12     1136.04     1154.95     21.74 o 
  -1  -2  12      242.77      214.97     13.73 o 
   0  -2  12        4.24        4.23      1.75 o 
   1  -2  12       14.72       13.12      3.53 o 
   2  -2  12      519.92      558.86     25.17 o 
   3  -2  12      114.84      114.44      3.80 o 
   4  -2  12      154.96      174.15      5.80 o 
   5  -2  12        5.22        6.73      1.18 o 
   6  -2  12      111.27       95.21      4.08 o 
   7  -2  12       90.50       80.16      3.76 o 
   8  -2  12      123.24      123.87      4.90 o 
   9  -2  12       14.82       15.66      1.44 o 
  -8  -1  12       18.37       22.04      3.34 o 
  -7  -1  12      475.96      420.07     20.57 o 
  -6  -1  12      143.97      137.88      7.14 o 
  -5  -1  12       10.00        5.08      2.02 o 
  -4  -1  12      115.48      104.96      4.88 o 
  -3  -1  12        1.52        4.59      1.18 o 
  -2  -1  12      318.01      347.80     19.20 o 
  -1  -1  12      548.61      575.19     24.79 o 
   0  -1  12       44.04       62.51      5.57 o 
   1  -1  12       20.41       22.07      4.06 o 
   2  -1  12        0.62        2.24      2.31 o 
   3  -1  12      287.32      265.09      7.20 o 
   4  -1  12       68.17       70.80      3.69 o 
   5  -1  12      169.53      158.14      5.56 o 
   6  -1  12      144.16      134.22      5.15 o 
   7  -1  12        0.14        2.07      1.52 o 
   8  -1  12      152.88      154.08      6.78 o 
  -8   0  12       25.80       21.61      3.97 o 
  -7   0  12      446.90      442.93     13.48 o 
  -6   0  12      132.56      121.57      6.83 o 
  -5   0  12       19.01       21.43      3.23 o 
  -4   0  12      106.43      114.41      4.51 o 
  -3   0  12        0.39        2.69      1.27 o 
  -2   0  12      339.06      328.73     17.89 o 
  -1   0  12       12.85        9.32      3.19 o 
   0   0  12     2029.75     2242.83     62.40 o 
   1   0  12      135.49      126.23     11.86 o 
   2   0  12     1284.65     1374.72     46.37 o 
   3   0  12       20.43       16.51      1.90 o 
   4   0  12      602.69      584.94     27.24 o 
   5   0  12       10.96       10.59      1.71 o 
   6   0  12       28.34       17.35      1.95 o 
   7   0  12      125.89      126.26      5.36 o 
   8   0  12       66.17       78.54      3.03 o 
  -9   1  12        5.09        9.01      2.04 o 
  -8   1  12      123.31      125.10      4.98 o 
  -7   1  12      897.16      877.47     21.90 o 
  -6   1  12       36.98       37.33      3.87 o 
  -5   1  12       35.60       28.98      2.68 o 
  -4   1  12      210.24      202.72      6.06 o 
  -3   1  12        7.05        8.15      1.52 o 
  -2   1  12       73.77       63.23      7.72 o 
  -1   1  12        0.33        0.88      2.40 o 
   0   1  12      778.09      759.82     25.78 o 
   1   1  12      143.55      133.38     12.75 o 
   2   1  12      196.88      234.43      8.02 o 
   3   1  12      372.01      367.62      8.88 o 
   4   1  12       83.52       76.02      3.50 o 
   5   1  12       85.61       80.82      3.93 o 
   6   1  12       35.60       36.03      2.69 o 
   7   1  12        9.22        7.85      1.11 o 
   8   1  12       88.10       95.25      4.60 o 
  -9   2  12        1.73        0.48      0.81 o 
  -8   2  12        0.12        0.38      1.13 o 
  -7   2  12       27.07       26.77      2.16 o 
  -6   2  12       48.81       53.42      4.14 o 
  -5   2  12      118.33      127.87      4.45 o 
  -4   2  12        6.07        9.83      1.52 o 
  -3   2  12      112.08      117.81      5.38 o 
  -2   2  12       45.63       57.54      6.77 o 
  -1   2  12       82.15       63.81      7.05 o 
   0   2  12      507.85      606.27     28.53 o 
   1   2  12      174.41      158.42     10.37 o 
   2   2  12      450.26      508.18     10.73 o 
   3   2  12        1.04        1.35      1.22 o 
   4   2  12      329.03      306.03     10.47 o 
   5   2  12       40.28       45.19      3.59 o 
   6   2  12      169.24      176.96     10.49 o 
   7   2  12        6.47       10.08      1.70 o 
  -9   3  12        0.10       -0.93      0.93 o 
  -8   3  12       26.11       26.38      2.67 o 
  -7   3  12       10.06        9.29      2.30 o 
  -6   3  12       43.46       46.92      3.60 o 
  -5   3  12       69.20       68.95      3.43 o 
  -4   3  12       85.20       85.48      4.82 o 
  -3   3  12       97.36      109.64      4.05 o 
  -2   3  12      223.44      227.31      8.03 o 
  -1   3  12        4.99        6.39      4.11 o 
   0   3  12      308.35      331.86     23.31 o 
   1   3  12      532.34      519.09     14.39 o 
   2   3  12       70.97       77.94      3.70 o 
   3   3  12       20.42       22.27      2.15 o 
   4   3  12      331.02      344.68     12.41 o 
   5   3  12       39.72       38.36      2.97 o 
   6   3  12       56.95       54.87      5.15 o 
   7   3  12      212.27      227.37      6.57 o 
  -9   4  12       13.59        9.81      1.50 o 
  -8   4  12        0.15        0.61      1.78 o 
  -7   4  12        0.23        2.66      1.45 o 
  -6   4  12      555.43      543.93     17.59 o 
  -5   4  12       77.38       74.97      6.01 o 
  -4   4  12        0.49        0.75      1.07 o 
  -3   4  12      385.45      362.69      8.94 o 
  -2   4  12        0.06       -0.27      1.26 o 
  -1   4  12     1654.52     1614.08     58.06 o 
   0   4  12      198.28      187.63      5.68 o 
   1   4  12        0.03        1.11      1.31 o 
   2   4  12      267.99      260.01     12.94 o 
   3   4  12        0.27       -0.23      1.23 o 
   4   4  12       21.68       14.86      1.52 o 
   5   4  12      175.24      163.84      7.06 o 
   6   4  12      124.34      150.07      7.28 o 
  -9   5  12        4.50        6.03      1.55 o 
  -8   5  12        0.57        4.29      1.61 o 
  -7   5  12      145.36      133.35      5.66 o 
  -6   5  12       23.93       25.77      2.41 o 
  -5   5  12      511.98      465.10     11.18 o 
  -4   5  12       81.70       82.98      3.91 o 
  -3   5  12      167.29      157.93      5.61 o 
  -2   5  12     2687.70     2639.64     40.97 o 
  -1   5  12      166.69      148.53      6.66 o 
   0   5  12        4.19       11.25      2.19 o 
   1   5  12      300.25      276.80     12.48 o 
   2   5  12       58.16       48.32      2.59 o 
   3   5  12       36.00       38.95      2.35 o 
   4   5  12      105.79      103.09      3.98 o 
   5   5  12        2.63        2.01      1.19 o 
   6   5  12       39.15       37.90      3.03 o 
  -9   6  12       42.53       46.15      3.35 o 
  -8   6  12       26.77       26.63      2.24 o 
  -7   6  12        4.14        4.14      1.88 o 
  -6   6  12     1293.05     1197.73     44.93 o 
  -5   6  12      141.60      138.78      5.34 o 
  -4   6  12       14.51       12.34      1.82 o 
  -3   6  12      255.87      244.78      9.75 o 
  -2   6  12      146.49      145.11      6.55 o 
  -1   6  12      386.97      361.62      9.40 o 
   0   6  12      511.23      495.90     14.51 o 
   1   6  12       14.85       17.17      1.93 o 
   2   6  12       23.44       24.39      2.71 o 
   3   6  12      155.10      138.56      6.28 o 
   4   6  12       20.50       17.93      2.20 o 
   5   6  12       49.43       49.11      3.81 o 
  -9   7  12        0.69       -0.41      1.18 o 
  -8   7  12      154.54      169.51      6.99 o 
  -7   7  12      170.19      164.35      6.82 o 
  -6   7  12       35.31       37.07      3.66 o 
  -5   7  12      633.79      608.86     16.08 o 
  -4   7  12       33.48       33.44      3.99 o 
  -3   7  12       91.70       91.72      4.05 o 
  -2   7  12      310.04      302.17      8.51 o 
  -1   7  12      394.45      353.84     10.18 o 
   0   7  12        0.89        0.89      1.59 o 
   1   7  12        4.58        3.00      1.09 o 
   2   7  12      370.34      341.25     14.04 o 
   3   7  12        9.73        8.75      1.70 o 
   4   7  12       26.65       31.81      2.59 o 
  -9   8  12      215.31      269.31     44.55 o 
  -8   8  12       19.53       15.84      2.75 o 
  -7   8  12       91.33       88.58      6.01 o 
  -6   8  12        0.12       -0.92      1.89 o 
  -5   8  12        2.40        1.18      1.79 o 
  -4   8  12      257.46      235.77     11.22 o 
  -3   8  12       20.94       18.14      4.38 o 
  -2   8  12       65.85       69.56      6.73 o 
  -1   8  12        8.72        5.91      1.44 o 
   0   8  12      196.72      173.89      5.81 o 
   1   8  12       10.08        8.48      1.40 o 
   2   8  12       27.01       22.19      2.31 o 
   3   8  12       50.79       57.66      4.42 o 
   4   8  12       20.96       28.17      2.61 o 
  -8   9  12       15.04       12.44      3.52 o 
  -7   9  12       48.25       47.84      4.33 o 
  -6   9  12      117.41       96.62      6.24 o 
  -5   9  12        2.06        4.76      2.97 o 
  -4   9  12        1.79        0.35      1.32 o 
  -3   9  12       42.20       48.56      3.64 o 
  -2   9  12        5.71        6.04      1.73 o 
  -1   9  12       23.90       22.62      2.27 o 
   0   9  12       23.09       18.08      2.16 o 
   1   9  12       17.99       19.23      2.15 o 
   2   9  12      209.50      230.00     39.76 o 
   3   9  12       90.40       96.21     14.32 o 
  -8  10  12       73.29       66.39      4.20 o 
  -7  10  12       28.96       26.14      3.02 o 
  -6  10  12      195.64      200.98     12.22 o 
  -5  10  12      331.69      315.78     10.48 o 
  -4  10  12        1.03        1.16      1.16 o 
  -3  10  12        7.26        4.98      2.66 o 
  -2  10  12       40.12       36.07      6.94 o 
  -1  10  12        2.22        0.66      1.48 o 
   0  10  12      266.71      289.78     50.24 o 
   1  10  12       20.46       27.34      4.66 o 
  -7  11  12      153.87      167.64     11.56 o 
  -6  11  12      139.57      148.75     18.11 o 
  -5  11  12        4.57        6.69      1.74 o 
  -4  11  12      249.25      276.41     35.51 o 
  -3  11  12        1.83        4.30      1.62 o 
  -2  11  12        7.83        7.50      1.80 o 
  -1  11  12      147.95      110.02      8.26 o 
   0  11  12       55.21       45.86      8.42 o 
  -4  12  12        0.33       -2.22      4.11 o 
  -3  12  12       19.16       25.99      2.77 o 
   0 -11  13        8.68       17.93      2.57 o 
   1 -11  13       72.61       70.58      6.42 o 
   2 -11  13        1.09        1.07      1.21 o 
   3 -11  13      100.43      100.70      4.84 o 
   4 -11  13        3.58        2.78      0.82 o 
   5 -11  13        0.41        1.35      0.76 o 
   6 -11  13       13.91       13.22      1.69 o 
  -1 -10  13       11.79        9.26      2.25 o 
   0 -10  13        0.38        1.16      1.65 o 
   1 -10  13        6.63        4.81      1.92 o 
   2 -10  13      151.91      142.32      9.25 o 
   3 -10  13        7.42       10.28      1.90 o 
   4 -10  13        9.26        8.21      1.75 o 
   5 -10  13        0.28        0.74      0.85 o 
   6 -10  13        0.96        2.42      1.17 o 
   7 -10  13      106.60      112.15      4.93 o 
  -3  -9  13        0.66       -1.56      1.56 o 
  -2  -9  13        2.77        5.01      2.04 o 
  -1  -9  13        4.99        5.36      2.17 o 
   0  -9  13       36.56       36.00      4.73 o 
   1  -9  13        0.24        3.18      2.27 o 
   2  -9  13       19.71       28.31      4.13 o 
   3  -9  13      431.64      417.20     28.18 o 
   4  -9  13       11.98       13.17      2.31 o 
   5  -9  13       29.33       28.91      3.08 o 
   6  -9  13       83.14       78.91      4.81 o 
   7  -9  13        0.67        2.30      1.29 o 
   8  -9  13       15.08       16.10      2.56 o 
  -3  -8  13       11.56       11.32      2.74 o 
  -2  -8  13       20.75       20.85      3.82 o 
  -1  -8  13       61.38       57.24      6.03 o 
   0  -8  13       44.84       42.67      5.53 o 
   1  -8  13      505.35      474.36     15.39 o 
   2  -8  13        0.90        0.60      1.10 o 
   3  -8  13       18.76       19.25      2.15 o 
   4  -8  13        6.81        7.61      1.24 o 
   5  -8  13        0.06        1.14      0.90 o 
   6  -8  13       15.97       14.74      2.51 o 
   7  -8  13       20.22       20.56      2.43 o 
   8  -8  13       43.32       41.73      2.40 o 
  -4  -7  13        0.92        2.35      1.57 o 
  -3  -7  13        0.92       -0.14      1.90 o 
  -2  -7  13      152.31      153.93     10.85 o 
  -1  -7  13        0.16       -0.05      1.80 o 
   0  -7  13      252.82      231.82      8.19 o 
   1  -7  13      210.40      218.64      8.35 o 
   2  -7  13        0.03        2.68      1.74 o 
   3  -7  13        1.36        0.30      1.04 o 
   4  -7  13       32.54       31.11      2.26 o 
   5  -7  13       34.30       28.96      2.21 o 
   6  -7  13       49.47       54.35      3.45 o 
   7  -7  13      158.65      170.10      5.95 o 
   8  -7  13        4.57        5.26      0.91 o 
  -5  -6  13        1.96        2.45      1.65 o 
  -4  -6  13       10.11       10.62      2.09 o 
  -3  -6  13      744.69      788.38     17.36 o 
  -2  -6  13      173.63      166.70      6.84 o 
  -1  -6  13       32.30       26.60      2.07 o 
   0  -6  13       48.60       49.76      3.29 o 
   1  -6  13      314.23      287.80      7.95 o 
   2  -6  13      302.41      281.11      8.24 o 
   3  -6  13        1.92        1.76      0.98 o 
   4  -6  13        5.71        4.84      1.18 o 
   5  -6  13       21.25       19.62      1.94 o 
   6  -6  13       41.34       38.21      2.99 o 
   7  -6  13        0.56        3.92      1.05 o 
   8  -6  13      263.70      272.62      6.28 o 
  -6  -5  13        2.86        1.98      1.65 o 
  -5  -5  13        0.75        0.24      1.79 o 
  -4  -5  13      188.67      188.05      8.79 o 
  -3  -5  13       71.79       65.46      5.27 o 
  -2  -5  13      280.56      288.87      8.93 o 
  -1  -5  13      131.72      116.36      4.20 o 
   0  -5  13        3.57       -0.02      1.09 o 
   1  -5  13      918.31      887.93     15.71 o 
   2  -5  13        0.06       -0.06      0.87 o 
   3  -5  13       15.43       10.85      1.51 o 
   4  -5  13     1011.32      947.82     15.14 o 
   5  -5  13        7.94        4.93      1.16 o 
   6  -5  13      365.50      315.87     12.21 o 
   7  -5  13       69.71       70.90      3.26 o 
   8  -5  13        0.82       -0.86      0.92 o 
  -6  -4  13       42.24       39.12      4.94 o 
  -5  -4  13       35.86       35.67      5.34 o 
  -4  -4  13      316.40      299.09     16.88 o 
  -3  -4  13     1943.72     1938.91     31.86 o 
  -2  -4  13       18.72       13.72      1.91 o 
  -1  -4  13      501.68      487.73     16.07 o 
   0  -4  13      112.96      121.05      3.96 o 
   1  -4  13       14.26       17.72      1.73 o 
   2  -4  13      271.59      246.95      5.24 o 
   3  -4  13       88.69       87.37      3.68 o 
   4  -4  13       97.58       78.17      3.45 o 
   5  -4  13        2.63        3.85      0.99 o 
   6  -4  13      359.27      315.41     14.06 o 
   7  -4  13        0.20        1.21      1.22 o 
   8  -4  13       47.68       50.70      2.96 o 
   9  -4  13        0.31        0.45      1.23 o 
  -7  -3  13       27.24       31.61      2.65 o 
  -6  -3  13       36.88       41.56      3.54 o 
  -5  -3  13       71.07       84.68      9.75 o 
  -4  -3  13       78.97       74.82      5.50 o 
  -3  -3  13     1830.21     1710.47     27.73 o 
  -2  -3  13      711.23      713.65     15.11 o 
  -1  -3  13       34.15       34.80      2.57 o 
   0  -3  13        6.84        9.36      1.24 o 
   1  -3  13      164.14      159.22      4.97 o 
   2  -3  13      192.56      192.14      4.54 o 
   3  -3  13      272.62      272.21      6.12 o 
   4  -3  13        1.21        1.44      0.96 o 
   5  -3  13      150.06      149.81      5.66 o 
   6  -3  13        3.28        4.37      1.38 o 
   7  -3  13       75.57       80.86      3.56 o 
   8  -3  13        0.61        1.97      0.96 o 
  -7  -2  13       18.08       13.48      1.92 o 
  -6  -2  13        2.14        2.18      1.40 o 
  -5  -2  13        0.48        0.18      2.05 o 
  -4  -2  13      422.11      420.36     10.35 o 
  -3  -2  13       12.43       18.23      1.97 o 
  -2  -2  13       64.59       56.44      3.90 o 
  -1  -2  13      460.49      447.23     14.77 o 
   0  -2  13        1.14        2.76      1.40 o 
   1  -2  13       46.96       51.04      2.40 o 
   2  -2  13      583.03      570.26     12.82 o 
   3  -2  13      201.16      194.00      5.19 o 
   4  -2  13      110.04      120.96      4.68 o 
   5  -2  13      201.60      200.57     11.18 o 
   6  -2  13       59.48       61.42      3.32 o 
   7  -2  13       18.89       16.57      2.19 o 
   8  -2  13       10.27       11.10      1.48 o 
  -8  -1  13        0.07       -0.37      1.07 o 
  -7  -1  13       94.62       87.67      5.31 o 
  -6  -1  13       54.55       54.18      3.91 o 
  -5  -1  13       14.60       10.85      2.16 o 
  -4  -1  13      374.53      367.25      9.09 o 
  -3  -1  13      279.36      287.41      7.78 o 
  -2  -1  13       42.69       41.56      2.73 o 
  -1  -1  13       81.82       78.26      3.32 o 
   0  -1  13        5.14        7.72      1.15 o 
   1  -1  13       33.64       31.85      2.19 o 
   2  -1  13      577.39      579.74     13.00 o 
   3  -1  13       31.89       32.17      2.51 o 
   4  -1  13      132.42      121.71      4.84 o 
   5  -1  13       67.73       59.05      3.31 o 
   6  -1  13        3.07        3.80      1.13 o 
   7  -1  13       16.12       22.10      2.16 o 
   8  -1  13       34.09       35.53      2.29 o 
  -8   0  13      154.06      159.45      6.85 o 
  -7   0  13        1.71        2.61      1.38 o 
  -6   0  13       60.87       53.11      3.66 o 
  -5   0  13       96.50       99.73      4.92 o 
  -4   0  13        6.38        3.64      1.12 o 
  -3   0  13      750.97      737.45     13.52 o 
  -2   0  13      330.56      317.53      8.60 o 
  -1   0  13        8.65        8.29      1.37 o 
   0   0  13       14.12       12.42      1.69 o 
   1   0  13      125.82      131.00      6.39 o 
   2   0  13      196.11      189.12      8.65 o 
   3   0  13      766.54      783.05     23.16 o 
   4   0  13       68.23       74.57      3.97 o 
   5   0  13      101.97       99.62      4.36 o 
   6   0  13      161.15      163.93      5.61 o 
   7   0  13       49.02       50.29      3.15 o 
   8   0  13        0.08       -0.57      0.62 o 
  -8   1  13        7.22        8.19      1.67 o 
  -7   1  13       44.87       40.39      3.05 o 
  -6   1  13        8.80        8.01      1.59 o 
  -5   1  13      507.67      488.10     11.85 o 
  -4   1  13      231.04      252.80      7.13 o 
  -3   1  13       23.33       25.13      2.42 o 
  -2   1  13      252.83      249.93      6.62 o 
  -1   1  13       22.09       17.04      1.78 o 
   0   1  13       83.49       86.68      3.80 o 
   1   1  13        0.47        3.16      1.16 o 
   2   1  13      718.29      696.96     17.76 o 
   3   1  13       85.26       74.33      4.04 o 
   4   1  13       33.50       29.35      2.76 o 
   5   1  13      231.55      253.88     11.29 o 
   6   1  13        4.33        6.28      1.33 o 
   7   1  13       49.52       58.85      3.32 o 
  -9   2  13        3.93        5.57      1.63 o 
  -8   2  13        3.50        2.71      1.28 o 
  -7   2  13       24.97       21.62      2.41 o 
  -6   2  13       37.74       32.52      2.92 o 
  -5   2  13       15.23       22.85      2.38 o 
  -4   2  13      212.86      190.70      7.41 o 
  -3   2  13      433.48      439.26      9.12 o 
  -2   2  13        1.67        3.05      2.11 o 
  -1   2  13      350.20      390.38     10.39 o 
   0   2  13      520.67      542.40     12.27 o 
   1   2  13       81.27       92.97      4.51 o 
   2   2  13      178.26      174.11      5.45 o 
   3   2  13      871.44      871.54     34.40 o 
   4   2  13       25.58       23.68      2.47 o 
   5   2  13        0.15        0.11      1.47 o 
   6   2  13       13.11       12.54      1.93 o 
   7   2  13       10.73       12.28      1.95 o 
  -9   3  13       17.87       13.94      2.40 o 
  -8   3  13        6.10        6.25      1.60 o 
  -7   3  13       91.34       91.07      5.85 o 
  -6   3  13        6.08        3.53      1.29 o 
  -5   3  13        1.61        3.05      1.32 o 
  -4   3  13       88.77       87.14      3.61 o 
  -3   3  13        4.93        5.37      1.75 o 
  -2   3  13     1108.25     1061.72     19.27 o 
  -1   3  13      466.79      450.41     10.66 o 
   0   3  13      142.73      144.03      5.63 o 
   1   3  13      612.84      605.31     13.27 o 
   2   3  13      508.22      514.58     11.26 o 
   3   3  13       20.61       19.29      1.99 o 
   4   3  13      171.48      132.29      5.18 o 
   5   3  13        2.23        1.80      1.31 o 
   6   3  13      102.92      117.83      5.14 o 
   7   3  13        4.32        3.63      1.61 o 
  -9   4  13       32.78       36.02      2.30 o 
  -8   4  13        0.59        2.09      0.99 o 
  -7   4  13        6.88        7.26      1.67 o 
  -6   4  13      150.18      149.53      7.69 o 
  -5   4  13      106.19      115.95      5.29 o 
  -4   4  13      269.86      246.00      7.46 o 
  -3   4  13      701.06      737.68     14.48 o 
  -2   4  13      148.40      150.33      6.24 o 
  -1   4  13       32.50       24.37      1.96 o 
   0   4  13     2356.60     2248.44     35.11 o 
   1   4  13       51.59       48.85      3.14 o 
   2   4  13        0.40        0.85      0.84 o 
   3   4  13      127.99      109.98      4.05 o 
   4   4  13       13.27        7.54      1.24 o 
   5   4  13        4.17        3.86      1.66 o 
   6   4  13        5.39        6.07      1.72 o 
  -9   5  13       36.47       37.75      2.87 o 
  -8   5  13       26.38       33.53      2.39 o 
  -7   5  13        6.97        7.08      1.43 o 
  -6   5  13      266.72      257.60      8.37 o 
  -5   5  13        0.31        0.07      1.35 o 
  -4   5  13       39.47       32.11      2.71 o 
  -3   5  13      154.34      143.70      6.33 o 
  -2   5  13      309.54      303.90      8.59 o 
  -1   5  13      693.75      661.42     16.07 o 
   0   5  13       92.71       75.63      4.39 o 
   1   5  13      422.40      432.07     18.98 o 
   2   5  13       21.61       16.23      1.73 o 
   3   5  13      196.26      183.05      6.12 o 
   4   5  13        7.77        6.62      1.18 o 
   5   5  13        4.92        4.97      1.55 o 
  -9   6  13       51.31       50.46      3.61 o 
  -8   6  13        1.60        3.71      1.16 o 
  -7   6  13      183.40      178.88     10.33 o 
  -6   6  13       42.31       49.14      3.54 o 
  -5   6  13       58.22       51.73      3.36 o 
  -4   6  13      697.41      663.31     13.89 o 
  -3   6  13      197.08      198.56      7.65 o 
  -2   6  13      148.38      130.33      5.42 o 
  -1   6  13      136.02      133.70      6.53 o 
   0   6  13       46.93       43.89      3.27 o 
   1   6  13      463.15      465.74     21.92 o 
   2   6  13       51.41       54.41      4.14 o 
   3   6  13       54.59       49.37      3.61 o 
   4   6  13      117.13      124.99      4.87 o 
   5   6  13        2.67        1.96      2.00 o 
  -8   7  13        4.55        5.68      7.13 o 
  -7   7  13      129.51      113.37      6.36 o 
  -6   7  13       66.38       65.09      5.29 o 
  -5   7  13       71.61       64.05      4.17 o 
  -4   7  13      523.94      478.26     11.49 o 
  -3   7  13      537.02      505.28     14.43 o 
  -2   7  13      243.49      251.26      8.36 o 
  -1   7  13      125.50      126.93      5.77 o 
   0   7  13      130.74      124.48      6.21 o 
   1   7  13        2.50        5.38      1.25 o 
   2   7  13       73.18       76.00      4.34 o 
   3   7  13       22.75       23.83      2.49 o 
   4   7  13        0.05        3.71      2.83 o 
  -8   8  13        3.59        2.47      1.42 o 
  -7   8  13       12.05       10.54      2.25 o 
  -6   8  13       32.92       21.24      2.92 o 
  -5   8  13      379.64      364.85     15.77 o 
  -4   8  13        0.99        0.54      1.32 o 
  -3   8  13        1.59        2.15      1.56 o 
  -2   8  13      376.10      379.32     14.95 o 
  -1   8  13        0.21        1.24      1.09 o 
   0   8  13       44.45       45.77      3.45 o 
   1   8  13      102.80      112.15      4.52 o 
   2   8  13       95.45       93.58      4.43 o 
   3   8  13       41.44       26.84      5.00 o 
  -8   9  13       23.50       29.04      2.85 o 
  -7   9  13      108.39      100.65      5.82 o 
  -6   9  13       27.63       21.60      2.94 o 
  -5   9  13      183.32      154.35      7.16 o 
  -4   9  13        8.81        4.59      1.61 o 
  -3   9  13       29.95       22.99      4.47 o 
  -2   9  13        2.07        1.62      1.38 o 
  -1   9  13       34.97       44.84      3.30 o 
   0   9  13        1.97        2.99      0.93 o 
   1   9  13        4.23        6.05      1.24 o 
   2   9  13       13.41       20.51      2.42 o 
  -7  10  13       35.92       36.21      3.17 o 
  -6  10  13       78.82       75.31      5.70 o 
  -5  10  13       71.73       52.74      3.90 o 
  -4  10  13       89.21       80.66      5.75 o 
  -3  10  13       36.77       37.41      3.64 o 
  -2  10  13       26.21       21.99      2.72 o 
  -1  10  13      104.81      110.87      7.44 o 
   0  10  13       15.49       12.83      1.94 o 
   1  10  13       80.76       81.36      9.57 o 
  -6  11  13        1.05        1.77      1.25 o 
  -5  11  13      269.45      294.47     20.61 o 
  -4  11  13        1.03        2.66      1.44 o 
  -3  11  13       66.39       62.14      4.35 o 
  -2  11  13       51.76       66.27      5.84 o 
  -1  11  13       15.98       17.38      6.26 o 
   2 -11  14        0.68        1.22      1.00 o 
   3 -11  14       24.42       22.92      2.11 o 
   4 -11  14        0.63        1.70      0.68 o 
   5 -11  14       31.07       33.64      3.48 o 
  -1 -10  14       14.45       13.62      2.40 o 
   0 -10  14       43.57       53.43      4.94 o 
   1 -10  14        1.73       -0.42      1.58 o 
   2 -10  14        0.63        3.92      1.36 o 
   3 -10  14        9.01        5.64      1.31 o 
   4 -10  14        6.90       10.40      1.99 o 
   5 -10  14       85.59      102.15      5.01 o 
   6 -10  14       44.66       49.31      3.25 o 
  -2  -9  14       47.08       60.05      5.12 o 
  -1  -9  14       61.96       65.44      5.86 o 
   0  -9  14        5.60        4.13      1.69 o 
   1  -9  14      211.39      210.13      8.53 o 
   2  -9  14       56.21       50.11      3.97 o 
   3  -9  14       48.58       45.48      2.80 o 
   4  -9  14        1.05        2.27      1.54 o 
   5  -9  14      215.76      226.08      8.46 o 
   6  -9  14        1.11        2.03      1.93 o 
   7  -9  14        6.04        7.42      1.43 o 
  -3  -8  14       72.41       90.74      6.62 o 
  -2  -8  14        5.86        6.37      2.31 o 
  -1  -8  14        8.03        5.62      2.06 o 
   0  -8  14      524.69      503.29     27.69 o 
   1  -8  14      227.66      213.69      7.47 o 
   2  -8  14        1.20        2.12      1.98 o 
   3  -8  14       12.95       10.10      1.24 o 
   4  -8  14       46.61       42.99      2.58 o 
   5  -8  14      194.03      198.10     10.86 o 
   6  -8  14      184.21      201.74     11.07 o 
   7  -8  14        1.25        0.63      0.87 o 
  -4  -7  14        0.66       -1.30      1.30 o 
  -3  -7  14        7.23        4.13      2.28 o 
  -2  -7  14      107.01      105.20      8.55 o 
  -1  -7  14      165.02      151.29     10.50 o 
   0  -7  14      124.14      117.83      6.30 o 
   1  -7  14       52.46       50.83      3.35 o 
   2  -7  14      542.44      495.99     11.75 o 
   3  -7  14      152.11      146.19      5.81 o 
   4  -7  14      117.08      117.56      4.46 o 
   5  -7  14       17.80       21.65      1.89 o 
   6  -7  14        0.13        0.22      0.99 o 
   7  -7  14      283.00      301.38     10.34 o 
   8  -7  14       16.94       23.50      2.18 o 
  -4  -6  14       62.98       70.55      4.65 o 
  -3  -6  14      109.80      120.51      5.44 o 
  -2  -6  14        1.99        5.71      2.03 o 
  -1  -6  14       29.35       25.42      2.13 o 
   0  -6  14      110.10      107.11      6.09 o 
   1  -6  14      382.26      341.21      8.00 o 
   2  -6  14       49.04       42.80      2.58 o 
   3  -6  14      302.63      289.05     14.18 o 
   4  -6  14       10.86       11.17      1.55 o 
   5  -6  14        3.20        3.64      1.06 o 
   6  -6  14        0.15        0.61      1.02 o 
   7  -6  14       27.14       25.32      2.22 o 
   8  -6  14       19.67       22.63      2.18 o 
  -5  -5  14       25.65       32.83      4.57 o 
  -4  -5  14       25.44       27.38      3.18 o 
  -3  -5  14      123.90      122.76     11.91 o 
  -2  -5  14        8.75        8.82      1.53 o 
  -1  -5  14        0.67        1.22      0.85 o 
   0  -5  14      147.02      137.97      5.60 o 
   1  -5  14        1.62        0.11      1.13 o 
   2  -5  14      284.77      270.41      6.39 o 
   3  -5  14      295.66      269.45      6.86 o 
   4  -5  14       23.03       22.13      1.88 o 
   5  -5  14      391.89      359.99     17.29 o 
   6  -5  14       12.04       12.05      1.78 o 
   7  -5  14       16.73       11.61      1.96 o 
   8  -5  14        8.73        6.90      1.24 o 
  -6  -4  14        3.22        2.01      1.71 o 
  -5  -4  14       99.69       86.14      7.93 o 
  -4  -4  14      103.01       95.76      8.94 o 
  -3  -4  14        0.36        0.72      2.40 o 
  -2  -4  14      493.82      463.30     14.05 o 
  -1  -4  14      404.26      408.40      8.44 o 
   0  -4  14        4.83        5.41      1.31 o 
   1  -4  14      140.69      149.42      4.95 o 
   2  -4  14       11.43       10.75      1.13 o 
   3  -4  14        4.47        3.74      0.89 o 
   4  -4  14      138.64      131.33      5.18 o 
   5  -4  14      168.80      157.61      7.82 o 
   6  -4  14      213.18      175.88      8.06 o 
   7  -4  14       59.49       57.55      3.32 o 
   8  -4  14        0.70        1.77      0.88 o 
  -7  -3  14       32.92       30.62      3.99 o 
  -6  -3  14        7.44        6.01      2.53 o 
  -5  -3  14        0.45        3.25      2.26 o 
  -4  -3  14       14.86       18.30      2.81 o 
  -3  -3  14      327.39      319.36     11.64 o 
  -2  -3  14      486.33      464.70     12.50 o 
  -1  -3  14        6.58        7.50      1.28 o 
   0  -3  14      395.09      382.89      8.90 o 
   1  -3  14        6.29        6.46      1.16 o 
   2  -3  14       97.07       99.07      3.23 o 
   3  -3  14      314.78      302.45      6.62 o 
   4  -3  14       32.81       29.92      2.29 o 
   5  -3  14      288.70      286.91     12.90 o 
   6  -3  14       85.89       86.88      4.72 o 
   7  -3  14        6.39        7.38      1.62 o 
   8  -3  14       99.45      102.25      4.89 o 
  -7  -2  14        2.56       -1.17      1.17 o 
  -6  -2  14       30.83       34.81      4.77 o 
  -5  -2  14        0.93        1.82      1.21 o 
  -4  -2  14      213.53      227.58      8.26 o 
  -3  -2  14       47.42       45.27      3.72 o 
  -2  -2  14      294.44      273.09      9.25 o 
  -1  -2  14       19.28       19.11      1.76 o 
   0  -2  14       16.68       19.56      1.89 o 
   1  -2  14      303.99      276.15      6.52 o 
   2  -2  14        3.48        4.51      1.08 o 
   3  -2  14       55.38       59.10      3.22 o 
   4  -2  14       22.26       23.11      2.05 o 
   5  -2  14      287.35      285.75     10.31 o 
   6  -2  14        9.31        8.97      1.26 o 
   7  -2  14        2.95        2.49      1.18 o 
   8  -2  14       24.55       24.54      1.80 o 
  -7  -1  14      134.18      131.55      6.19 o 
  -6  -1  14        9.01       15.67      2.12 o 
  -5  -1  14       26.43       28.44      2.92 o 
  -4  -1  14       26.55       31.33      2.73 o 
  -3  -1  14       81.19       81.69      4.05 o 
  -2  -1  14        1.18        1.81      1.01 o 
  -1  -1  14       23.77       21.67      1.83 o 
   0  -1  14        4.78        3.38      1.28 o 
   1  -1  14      242.76      243.85      6.15 o 
   2  -1  14      292.32      287.48      6.79 o 
   3  -1  14      227.83      210.21      6.44 o 
   4  -1  14      374.72      351.55      8.74 o 
   5  -1  14        6.80        6.00      1.52 o 
   6  -1  14       36.41       34.36      2.40 o 
   7  -1  14        1.22        0.79      0.91 o 
   8  -1  14      139.39      135.05      5.40 o 
  -8   0  14       69.05       68.87      3.93 o 
  -7   0  14       52.14       62.23      3.85 o 
  -6   0  14       15.74       18.71      3.16 o 
  -5   0  14        0.74       -0.22      1.29 o 
  -4   0  14       11.50        3.75      1.74 o 
  -3   0  14        8.47        8.89      1.71 o 
  -2   0  14       76.83       81.09      3.66 o 
  -1   0  14      232.16      228.28      6.80 o 
   0   0  14       31.82       27.01      1.80 o 
   1   0  14      702.88      750.48     17.59 o 
   2   0  14      100.61       99.54      4.62 o 
   3   0  14      910.99      876.25     19.15 o 
   4   0  14       14.05       13.06      2.18 o 
   5   0  14        5.09        8.89      1.70 o 
   6   0  14       26.27       27.97      2.17 o 
   7   0  14       44.95       49.85      2.84 o 
  -8   1  14       90.30       83.51      4.55 o 
  -7   1  14       10.59       10.35      1.82 o 
  -6   1  14       52.16       41.31      3.09 o 
  -5   1  14        1.51        0.90      1.57 o 
  -4   1  14      118.36       98.77      4.36 o 
  -3   1  14        2.68        2.60      1.06 o 
  -2   1  14      210.85      219.74      6.37 o 
  -1   1  14       46.05       35.90      2.70 o 
   0   1  14      124.55      145.27      6.86 o 
   1   1  14      395.07      428.18     10.46 o 
   2   1  14      167.66      161.35      6.30 o 
   3   1  14      220.84      228.21     10.39 o 
   4   1  14       45.41       51.32      4.39 o 
   5   1  14        5.53        1.87      1.48 o 
   6   1  14        0.79        0.59      1.14 o 
   7   1  14      182.09      206.34      6.02 o 
  -8   2  14        0.25        0.47      1.32 o 
  -7   2  14        4.65        1.70      1.20 o 
  -6   2  14       64.65       57.91      3.65 o 
  -5   2  14      116.03      105.58      4.62 o 
  -4   2  14      298.21      247.71      7.88 o 
  -3   2  14      439.85      464.92      9.67 o 
  -2   2  14      345.52      318.70      7.83 o 
  -1   2  14      942.38      957.00     17.55 o 
   0   2  14     1010.54     1084.95     21.61 o 
   1   2  14      106.68      119.22      4.79 o 
   2   2  14       16.94        9.04      2.78 o 
   3   2  14      112.18       98.06      4.84 o 
   4   2  14        1.36       -0.13      1.42 o 
   5   2  14       29.67       29.56      2.39 o 
   6   2  14       82.01       87.46      4.24 o 
   7   2  14        0.05        0.28      1.62 o 
  -8   3  14       95.43      105.18      6.73 o 
  -7   3  14       96.09       85.47      4.19 o 
  -6   3  14       25.07       28.76      2.43 o 
  -5   3  14       37.46       35.55      3.21 o 
  -4   3  14        3.06        1.54      1.58 o 
  -3   3  14        1.43        3.27      1.14 o 
  -2   3  14     2048.90     2135.18     38.10 o 
  -1   3  14      103.44       94.51      4.51 o 
   0   3  14        4.92        4.76      2.16 o 
   1   3  14     1105.16     1066.33     21.50 o 
   2   3  14        0.27        1.24      1.08 o 
   3   3  14        0.49        0.44      1.20 o 
   4   3  14       80.54       75.90      4.12 o 
   5   3  14       15.70       20.33      2.22 o 
   6   3  14       11.37       11.89      1.67 o 
  -8   4  14        6.37        5.46      1.23 o 
  -7   4  14       16.45       20.50      1.99 o 
  -6   4  14       53.17       38.79      3.09 o 
  -5   4  14      109.60      118.00      8.62 o 
  -4   4  14       74.86       83.66      4.16 o 
  -3   4  14      775.89      771.17     23.41 o 
  -2   4  14       89.49       94.44      4.53 o 
  -1   4  14      404.48      399.45     10.51 o 
   0   4  14     1127.59     1131.25     31.00 o 
   1   4  14      137.83      123.86      5.88 o 
   2   4  14       60.44       48.13      2.95 o 
   3   4  14       48.64       50.29      3.42 o 
   4   4  14        4.28        6.89      1.02 o 
   5   4  14       72.64       73.55      4.72 o 
   6   4  14        0.01        2.67      1.98 o 
  -8   5  14        0.55        0.95      0.85 o 
  -7   5  14       27.05       19.99      2.12 o 
  -6   5  14       27.50       27.03      2.62 o 
  -5   5  14       48.06       50.17      3.25 o 
  -4   5  14       29.80       30.89      2.64 o 
  -3   5  14       10.54       13.41      1.80 o 
  -2   5  14     1465.40     1331.07     32.34 o 
  -1   5  14      135.72      128.44      7.66 o 
   0   5  14       66.34       68.19      7.73 o 
   1   5  14       52.68       50.02      3.37 o 
   2   5  14        8.84        8.89      1.48 o 
   3   5  14        7.51        6.15      1.24 o 
   4   5  14        4.55        7.09      1.71 o 
   5   5  14       18.59       18.84      2.30 o 
  -8   6  14       44.63       48.98      3.11 o 
  -7   6  14       30.72       35.45      3.28 o 
  -6   6  14      158.47      161.71      6.34 o 
  -5   6  14      171.29      178.00      6.60 o 
  -4   6  14       40.63       35.47      2.80 o 
  -3   6  14        3.84        5.48      1.43 o 
  -2   6  14       72.40       68.21      3.93 o 
  -1   6  14        0.65        1.12      1.04 o 
   0   6  14      121.16      124.23      9.03 o 
   1   6  14       31.56       41.55      2.73 o 
   2   6  14        3.49        1.98      1.27 o 
   3   6  14       56.30       59.55      3.72 o 
   4   6  14        0.12        0.69      3.09 o 
  -8   7  14        1.44        1.92      2.42 o 
  -7   7  14       46.49       42.49      2.89 o 
  -6   7  14       21.44       25.48      2.37 o 
  -5   7  14       10.11        8.13      1.86 o 
  -4   7  14      247.38      247.41      7.63 o 
  -3   7  14      148.09      149.59      6.34 o 
  -2   7  14       13.03       11.67      1.90 o 
  -1   7  14       81.09       82.78      4.50 o 
   0   7  14        3.74        5.77      2.03 o 
   1   7  14       98.76      102.76      4.76 o 
   2   7  14      102.14      106.37      4.91 o 
   3   7  14       11.97       11.46      1.50 o 
  -8   8  14        8.00       12.04      5.37 o 
  -7   8  14       35.94       34.38      4.54 o 
  -6   8  14      162.55      144.57     10.79 o 
  -5   8  14       49.39       44.24      2.97 o 
  -4   8  14      164.99      169.40      7.03 o 
  -3   8  14       16.45       19.10      3.10 o 
  -2   8  14       22.49       20.64      2.39 o 
  -1   8  14       22.83       23.40      2.33 o 
   0   8  14      166.18      171.63      6.77 o 
   1   8  14       71.34       81.73      4.08 o 
   2   8  14       17.46       13.37      1.95 o 
  -7   9  14      347.44      347.95     15.11 o 
  -6   9  14        2.19        2.19      1.46 o 
  -5   9  14        0.97        0.32      1.31 o 
  -4   9  14       55.66       57.23      5.94 o 
  -3   9  14        1.04        1.71      1.14 o 
  -2   9  14        6.94        7.27      1.45 o 
  -1   9  14      253.92      277.23      8.20 o 
   0   9  14       11.25       13.18      1.79 o 
   1   9  14       64.19       60.27      3.03 o 
  -6  10  14      230.24      234.94     22.13 o 
  -5  10  14        1.20        3.39      1.32 o 
  -4  10  14       18.42       18.33      2.81 o 
  -3  10  14       15.50       18.01      2.67 o 
  -2  10  14        0.09        0.41      2.23 o 
  -1  10  14       11.25       13.46      2.04 o 
   0  10  14      141.12      135.91     13.40 o 
  -4  11  14       10.65       17.24      2.29 o 
  -3  11  14       19.42       15.77      2.15 o 
   0 -10  15        5.09        6.48      1.85 o 
   1 -10  15        8.80        9.01      1.42 o 
   2 -10  15        0.05       -0.95      0.95 o 
   3 -10  15        5.56        4.67      1.56 o 
   4 -10  15        1.42        0.64      0.91 o 
   5 -10  15        0.39       -0.79      0.79 o 
  -1  -9  15        4.04        7.80      2.23 o 
   0  -9  15       18.05       25.68      2.29 o 
   1  -9  15       69.05       76.01      4.18 o 
   2  -9  15        2.15        2.80      1.12 o 
   3  -9  15       18.14       21.53      1.69 o 
   4  -9  15       39.00       40.27      2.48 o 
   5  -9  15       90.77       94.93      4.86 o 
   6  -9  15        1.36        2.69      1.15 o 
  -2  -8  15        2.95        6.71      2.14 o 
  -1  -8  15      114.51      130.71      5.88 o 
   0  -8  15       74.90       75.71      4.62 o 
   1  -8  15       16.08       13.20      2.33 o 
   2  -8  15      275.86      258.09     20.89 o 
   3  -8  15        7.07        6.14      1.17 o 
   4  -8  15        0.72        0.21      0.88 o 
   5  -8  15       58.37       59.32      2.79 o 
   6  -8  15        2.92        0.95      1.06 o 
   7  -8  15        8.64        8.39      1.37 o 
  -3  -7  15        4.25        4.69      2.15 o 
  -2  -7  15       55.79       70.37      6.60 o 
  -1  -7  15       87.27       89.80      5.67 o 
   0  -7  15       18.52       15.52      2.32 o 
   1  -7  15      260.79      231.05      9.06 o 
   2  -7  15       33.44       35.49      2.94 o 
   3  -7  15      197.20      194.90      5.79 o 
   4  -7  15       63.48       60.46      3.07 o 
   5  -7  15       24.25       25.22      1.95 o 
   6  -7  15       24.22       24.82      2.23 o 
   7  -7  15      173.01      174.42      6.47 o 
  -4  -6  15       41.62       37.19      4.45 o 
  -3  -6  15      116.31      126.06      5.32 o 
  -2  -6  15       11.62       10.90      3.51 o 
  -1  -6  15       47.55       49.12      3.44 o 
   0  -6  15       63.50       67.00      3.88 o 
   1  -6  15       25.72       22.96      3.13 o 
   2  -6  15      638.85      526.81     15.32 o 
   3  -6  15       24.69       22.18      1.99 o 
   4  -6  15        9.45        8.46      1.34 o 
   5  -6  15        2.16        3.82      1.01 o 
   6  -6  15        0.84        2.42      1.11 o 
   7  -6  15        4.33        2.22      1.17 o 
  -5  -5  15       13.30       15.66      1.91 o 
  -4  -5  15       71.42       75.37      3.96 o 
  -3  -5  15      157.17      167.22      5.58 o 
  -2  -5  15        7.40        4.83      1.03 o 
  -1  -5  15      147.38      148.76      5.03 o 
   0  -5  15      236.79      248.04      7.95 o 
   1  -5  15      570.73      502.01     13.09 o 
   2  -5  15       53.71       48.55      2.91 o 
   3  -5  15        1.24       -0.12      0.93 o 
   4  -5  15        0.36        1.17      0.93 o 
   5  -5  15      238.38      238.01     14.61 o 
   6  -5  15       42.16       36.11      3.47 o 
   7  -5  15        0.65       -0.14      1.19 o 
   8  -5  15       30.24       37.14      2.63 o 
  -6  -4  15        1.97        1.41      1.63 o 
  -5  -4  15        0.26        0.20      1.63 o 
  -4  -4  15      567.74      512.40     23.10 o 
  -3  -4  15       17.68       16.94      2.83 o 
  -2  -4  15      132.18      121.61      4.48 o 
  -1  -4  15      329.78      309.13      7.11 o 
   0  -4  15       49.86       41.56      2.70 o 
   1  -4  15       52.22       44.54      2.54 o 
   2  -4  15       17.03       20.25      1.68 o 
   3  -4  15      242.95      227.54      6.14 o 
   4  -4  15       18.03       16.35      2.04 o 
   5  -4  15        2.91        0.97      1.01 o 
   6  -4  15      156.38      142.40      6.87 o 
   7  -4  15       69.37       63.41      4.12 o 
   8  -4  15        2.98        2.25      2.44 o 
  -6  -3  15        9.17        5.51      2.28 o 
  -5  -3  15       54.29       52.79      6.62 o 
  -4  -3  15       18.09       18.20      3.22 o 
  -3  -3  15      410.74      372.99     13.84 o 
  -2  -3  15        3.21        4.01      1.31 o 
  -1  -3  15        7.82        7.41      1.43 o 
   0  -3  15        7.60        8.79      1.44 o 
   1  -3  15       79.46       69.91      3.12 o 
   2  -3  15      207.33      191.88      4.71 o 
   3  -3  15        3.22        5.03      1.01 o 
   4  -3  15      101.22      105.46      4.19 o 
   5  -3  15      461.12      459.46     19.62 o 
   6  -3  15      164.95      161.81      6.22 o 
   7  -3  15       32.40       33.34      3.04 o 
   8  -3  15        0.55       -1.39      1.42 o 
  -7  -2  15       38.53       48.84      5.11 o 
  -6  -2  15        8.04       13.26      2.02 o 
  -5  -2  15      199.72      196.65     20.31 o 
  -4  -2  15      200.68      209.18     11.15 o 
  -3  -2  15      280.93      272.84      9.28 o 
  -2  -2  15        0.15       -0.78      1.20 o 
  -1  -2  15        0.05        0.33      0.95 o 
   0  -2  15      214.43      196.44      6.17 o 
   1  -2  15      241.81      241.50      6.14 o 
   2  -2  15        2.18        0.84      0.85 o 
   3  -2  15      366.68      367.63      9.43 o 
   4  -2  15       15.78       13.78      1.60 o 
   5  -2  15      116.14      113.23      4.42 o 
   6  -2  15       35.02       33.84      2.87 o 
   7  -2  15      336.57      369.68     24.60 o 
  -7  -1  15       89.84       95.21      4.80 o 
  -6  -1  15       44.99       49.46      3.95 o 
  -5  -1  15       80.54       67.32      4.92 o 
  -4  -1  15      192.82      202.15      8.58 o 
  -3  -1  15       16.81       15.11      1.97 o 
  -2  -1  15     1319.71     1262.08     25.36 o 
  -1  -1  15        4.93        5.04      1.18 o 
   0  -1  15        3.48        2.06      0.93 o 
   1  -1  15      125.62      113.27      4.13 o 
   2  -1  15      500.21      510.00      9.50 o 
   3  -1  15        7.36        6.05      1.42 o 
   4  -1  15      177.65      175.33      7.72 o 
   5  -1  15       28.01       27.37      2.25 o 
   6  -1  15       16.59       17.57      1.97 o 
   7  -1  15       51.02       57.05      3.65 o 
  -7   0  15       12.63       10.63      1.82 o 
  -6   0  15       67.07       51.64      3.63 o 
  -5   0  15       58.85       67.16      3.75 o 
  -4   0  15       38.19       35.05      2.91 o 
  -3   0  15      736.20      713.58     12.99 o 
  -2   0  15       10.47       14.37      1.88 o 
  -1   0  15       21.08       23.64      1.97 o 
   0   0  15      299.62      308.26      6.55 o 
   1   0  15      139.67      147.82      4.78 o 
   2   0  15      823.21      782.40     14.54 o 
   3   0  15      175.80      182.78      7.31 o 
   4   0  15       36.70       26.93      2.33 o 
   5   0  15      182.96      166.32      9.83 o 
   6   0  15      174.42      191.19      7.35 o 
   7   0  15       63.61       61.91      2.90 o 
  -8   1  15       71.97       72.07      4.90 o 
  -7   1  15        7.74        5.36      1.51 o 
  -6   1  15       26.96       12.70      1.97 o 
  -5   1  15       16.49       12.94      1.85 o 
  -4   1  15       14.92       11.76      1.52 o 
  -3   1  15       17.44       14.26      1.75 o 
  -2   1  15      943.04     1003.29     23.05 o 
  -1   1  15       94.56       84.16      3.68 o 
   0   1  15      327.55      325.95      8.83 o 
   1   1  15      301.60      338.16      8.77 o 
   2   1  15      750.17      779.53     14.90 o 
   3   1  15        0.37        0.62      2.38 o 
   4   1  15       54.68       45.88      3.78 o 
   5   1  15       26.42       31.57      3.64 o 
   6   1  15        0.96        0.97      2.74 o 
   7   1  15       10.38       10.00      1.50 o 
  -8   2  15        0.08       -0.53      1.61 o 
  -7   2  15        4.87        1.40      1.20 o 
  -6   2  15        2.87        1.60      1.15 o 
  -5   2  15      101.33       90.92      3.92 o 
  -4   2  15      271.05      236.34      6.66 o 
  -3   2  15      348.31      360.78      9.54 o 
  -2   2  15      168.25      158.46      6.28 o 
  -1   2  15      209.38      214.96      7.06 o 
   0   2  15      921.75      919.65     17.78 o 
   1   2  15       22.84       19.05      2.18 o 
   2   2  15        0.35       -1.38      1.38 o 
   3   2  15       46.88       42.82      3.09 o 
   4   2  15        3.57        2.44      1.29 o 
   5   2  15       10.78        8.68      1.26 o 
   6   2  15        2.26        2.38      0.93 o 
  -8   3  15       35.39       39.86      3.29 o 
  -7   3  15        0.24        4.09      1.81 o 
  -6   3  15      198.62      182.78      8.14 o 
  -5   3  15       46.13       31.93      2.64 o 
  -4   3  15        1.21        1.87      1.11 o 
  -3   3  15      386.20      364.50      9.39 o 
  -2   3  15       69.32       68.64      3.80 o 
  -1   3  15      427.26      441.42     11.07 o 
   0   3  15       28.00       31.43      2.78 o 
   1   3  15       31.99       31.78      3.07 o 
   2   3  15        8.35       17.40      2.26 o 
   3   3  15        0.37        0.86      1.20 o 
   4   3  15      163.34      167.24      6.40 o 
   5   3  15       99.89      110.90      4.62 o 
   6   3  15       40.01       48.05      3.05 o 
  -8   4  15       12.79       13.85      2.10 o 
  -7   4  15        1.96        1.19      0.91 o 
  -6   4  15        5.08        6.39      1.36 o 
  -5   4  15      255.46      213.45     10.97 o 
  -4   4  15      225.01      187.21      8.30 o 
  -3   4  15       28.06       25.98      3.08 o 
  -2   4  15        1.16        2.31      1.73 o 
  -1   4  15      108.86      104.19      5.76 o 
   0   4  15        6.98        9.62      1.87 o 
   1   4  15       38.46       39.78      3.12 o 
   2   4  15        9.04        9.58      1.53 o 
   3   4  15        0.84        0.41      1.46 o 
   4   4  15      160.16      183.95      7.32 o 
   5   4  15       22.81       20.97      3.90 o 
  -8   5  15        6.83        5.07      1.02 o 
  -7   5  15        0.56        0.10      0.94 o 
  -6   5  15       97.46       96.03      4.59 o 
  -5   5  15       14.59       17.18      2.18 o 
  -4   5  15      114.74      105.93      5.23 o 
  -3   5  15      597.71      563.19     26.95 o 
  -2   5  15      104.31      115.44      5.51 o 
  -1   5  15       52.02       50.39      3.46 o 
   0   5  15      430.86      442.00     17.96 o 
   1   5  15        0.02        1.62      1.48 o 
   2   5  15       61.69       57.54      2.98 o 
   3   5  15       36.15       41.43      2.82 o 
   4   5  15        0.92        1.68      1.39 o 
   5   5  15       14.76       14.41      2.74 o 
  -8   6  15       39.82       41.00      7.21 o 
  -7   6  15       30.47       33.32      2.52 o 
  -6   6  15       61.77       68.95      3.78 o 
  -5   6  15      190.67      165.47      6.29 o 
  -4   6  15      232.49      233.65      7.52 o 
  -3   6  15       35.38       33.50      3.25 o 
  -2   6  15      146.62      168.45      8.25 o 
  -1   6  15        0.29        0.87      1.28 o 
   0   6  15       47.51       47.79      3.30 o 
   1   6  15      165.56      168.68     11.31 o 
   2   6  15        3.96        6.03      1.28 o 
   3   6  15       62.70       63.13      4.17 o 
   4   6  15       22.21       33.22      4.97 o 
  -7   7  15       68.55       69.91      3.39 o 
  -6   7  15        1.93        2.66      1.26 o 
  -5   7  15       93.04       93.85      4.34 o 
  -4   7  15       16.17       18.44      2.06 o 
  -3   7  15      431.50      423.02     12.45 o 
  -2   7  15       58.71       56.34      3.64 o 
  -1   7  15        1.03        3.16      1.49 o 
   0   7  15       47.68       50.91      3.35 o 
   1   7  15        0.38        1.37      1.57 o 
   2   7  15       88.34       97.20      4.00 o 
   3   7  15        3.70        1.30      1.08 o 
  -7   8  15        2.88        2.96      1.14 o 
  -6   8  15       46.15       33.13      2.34 o 
  -5   8  15      105.95      101.10      5.52 o 
  -4   8  15       13.96       15.40      2.40 o 
  -3   8  15       57.08       59.07      3.69 o 
  -2   8  15       37.94       36.64      2.76 o 
  -1   8  15       51.69       51.03      3.27 o 
   0   8  15       10.34        8.69      1.49 o 
   1   8  15       12.59        8.44      2.39 o 
   2   8  15        7.53       10.38      1.57 o 
  -6   9  15        3.86        6.28      1.45 o 
  -5   9  15      230.17      211.61     18.51 o 
  -4   9  15       37.38       27.77      3.21 o 
  -3   9  15      104.95      112.07      4.99 o 
  -2   9  15       75.73       90.40      4.16 o 
  -1   9  15        7.08        5.18      1.19 o 
   0   9  15       37.27       34.93      3.33 o 
   1   9  15      139.21      151.31     11.98 o 
  -5  10  15       23.05       27.74      2.73 o 
  -4  10  15      301.17      329.75     11.22 o 
  -3  10  15       22.70       26.57      2.89 o 
  -2  10  15       20.52       21.06      3.38 o 
  -1  10  15       90.66      124.41     12.69 o 
   2 -10  16        0.20        0.62      0.83 o 
   3 -10  16       26.40       35.96      2.57 o 
   0  -9  16       26.80       30.73      3.54 o 
   1  -9  16       36.19       38.47      3.97 o 
   2  -9  16        3.93        4.04      0.99 o 
   3  -9  16       16.03       13.92      1.50 o 
   4  -9  16      135.30      146.31      4.60 o 
   5  -9  16       20.77       19.89      2.00 o 
  -2  -8  16       13.56       18.56      2.76 o 
  -1  -8  16        7.86        7.15      1.54 o 
   0  -8  16       27.75       24.75      2.45 o 
   1  -8  16       22.20       15.14      2.19 o 
   2  -8  16      168.26      185.20      6.08 o 
   3  -8  16       20.70       22.32      2.03 o 
   4  -8  16       22.13       25.38      1.78 o 
   5  -8  16        5.06        5.43      1.09 o 
   6  -8  16        0.15        0.49      0.95 o 
  -2  -7  16        7.58       13.59      2.85 o 
  -1  -7  16       16.64       20.98      2.56 o 
   0  -7  16       79.80       76.33      3.97 o 
   1  -7  16       79.65       74.85      3.50 o 
   2  -7  16        0.17        0.37      1.29 o 
   3  -7  16        0.20       -1.02      1.02 o 
   4  -7  16       26.22       28.73      2.05 o 
   5  -7  16        5.97        5.37      0.96 o 
   6  -7  16       16.04       17.00      1.63 o 
   7  -7  16       22.42       27.06      3.28 o 
  -3  -6  16       12.21        9.92      2.00 o 
  -2  -6  16       88.93      123.27      6.51 o 
  -1  -6  16        0.76        1.12      1.36 o 
   0  -6  16        0.01        0.76      0.91 o 
   1  -6  16       23.25       24.23      2.42 o 
   2  -6  16       19.40       16.76      2.14 o 
   3  -6  16      102.13       97.32      5.39 o 
   4  -6  16       90.74       85.54      3.60 o 
   5  -6  16        6.19        7.76      1.16 o 
   6  -6  16       60.23       62.31      4.00 o 
   7  -6  16       47.15       50.66      3.23 o 
  -4  -5  16       13.92       18.07      1.85 o 
  -3  -5  16        0.42       -0.94      1.24 o 
  -2  -5  16      101.87      114.07      6.57 o 
  -1  -5  16      144.38      147.73      5.02 o 
   0  -5  16      158.66      158.68      6.75 o 
   1  -5  16       99.75       86.46      4.04 o 
   2  -5  16       39.87       39.85      2.76 o 
   3  -5  16      513.60      496.69     24.20 o 
   4  -5  16       18.18       20.87      2.21 o 
   5  -5  16      248.74      244.98     12.61 o 
   6  -5  16       36.63       38.81      3.67 o 
   7  -5  16        9.77       11.03      1.75 o 
  -5  -4  16      227.29      264.09      7.38 o 
  -4  -4  16       54.50       55.12      3.51 o 
  -3  -4  16       25.65       22.15      2.08 o 
  -2  -4  16        0.88        1.62      1.18 o 
  -1  -4  16      678.00      673.11     18.15 o 
   0  -4  16       79.28       84.25      3.83 o 
   1  -4  16      185.21      183.72      6.80 o 
   2  -4  16      152.04      136.96      7.17 o 
   3  -4  16      193.72      186.80      9.45 o 
   4  -4  16       40.64       38.80      3.00 o 
   5  -4  16       21.85       20.90      2.15 o 
   6  -4  16       80.32       75.48      4.62 o 
   7  -4  16       48.79       54.38      3.53 o 
  -6  -3  16      134.98      159.13      5.21 o 
  -5  -3  16      106.21      104.31      5.59 o 
  -4  -3  16        7.40        7.99      1.59 o 
  -3  -3  16       33.57       29.93      2.77 o 
  -2  -3  16      118.83      104.92      4.71 o 
  -1  -3  16        1.80        1.80      1.06 o 
   0  -3  16       85.91       87.16      3.94 o 
   1  -3  16       54.37       58.07      2.84 o 
   2  -3  16      116.20      111.94      5.53 o 
   3  -3  16       13.23        9.53      1.36 o 
   4  -3  16      198.50      187.65      6.87 o 
   5  -3  16       17.13       22.21      1.84 o 
   6  -3  16       27.94       28.55      2.32 o 
   7  -3  16        0.45        0.70      1.06 o 
  -6  -2  16        0.28        0.83      1.67 o 
  -5  -2  16        2.93        4.15      2.64 o 
  -4  -2  16       20.73       15.14      2.12 o 
  -3  -2  16      126.80      106.42      4.88 o 
  -2  -2  16      188.27      172.72      6.31 o 
  -1  -2  16      752.95      689.64     19.97 o 
   0  -2  16        0.63        0.24      0.92 o 
   1  -2  16       31.13       24.63      2.02 o 
   2  -2  16       66.96       68.47      3.85 o 
   3  -2  16      485.91      465.04     11.50 o 
   4  -2  16       66.79       66.62      3.41 o 
   5  -2  16        7.71        5.83      1.18 o 
   6  -2  16        0.12        0.54      1.16 o 
   7  -2  16      116.47      140.61      5.95 o 
  -7  -1  16       29.92       29.94      3.11 o 
  -6  -1  16       25.45       18.44      1.85 o 
  -5  -1  16       25.12       30.57      2.84 o 
  -4  -1  16      149.78      142.72      8.32 o 
  -3  -1  16       49.39       50.21      2.84 o 
  -2  -1  16     1093.34      964.09     25.54 o 
  -1  -1  16      158.75      149.67      5.69 o 
   0  -1  16      360.74      358.00      8.12 o 
   1  -1  16        7.54        8.99      1.53 o 
   2  -1  16      210.91      201.26      5.49 o 
   3  -1  16      510.78      522.33     15.66 o 
   4  -1  16        0.48        1.23      1.01 o 
   5  -1  16        4.89        4.84      1.06 o 
   6  -1  16       90.52       97.88      6.14 o 
   7  -1  16       70.59       95.43      6.31 o 
  -7   0  16        5.56        4.28      1.01 o 
  -6   0  16        0.19        0.85      0.96 o 
  -5   0  16      117.10      108.51      4.33 o 
  -4   0  16      139.15      133.58      4.65 o 
  -3   0  16       24.63       24.37      2.02 o 
  -2   0  16       31.04       30.84      2.57 o 
  -1   0  16     1263.03     1266.46     36.91 o 
   0   0  16      466.47      442.61     10.72 o 
   1   0  16      117.44      124.79      5.12 o 
   2   0  16       81.55       79.06      3.75 o 
   3   0  16      129.63      126.19      4.89 o 
   4   0  16       46.77       48.65      3.09 o 
   5   0  16       90.66       93.24      4.33 o 
   6   0  16       20.66       29.33      2.87 o 
  -7   1  16       35.17       28.35      1.89 o 
  -6   1  16        2.55        4.08      1.09 o 
  -5   1  16       49.48       53.70      3.48 o 
  -4   1  16       23.51       21.18      1.92 o 
  -3   1  16        0.79        0.44      1.40 o 
  -2   1  16      557.91      559.25     22.17 o 
  -1   1  16      114.14      110.42      4.21 o 
   0   1  16      167.87      174.12      6.15 o 
   1   1  16      487.12      470.13     13.41 o 
   2   1  16      705.27      716.82     18.00 o 
   3   1  16        4.09        5.10      1.30 o 
   4   1  16      144.72      140.98      7.40 o 
   5   1  16        6.54        6.82      3.15 o 
   6   1  16       52.24       54.35      3.48 o 
  -7   2  16       32.91       35.61      2.38 o 
  -6   2  16       40.10       43.54      3.37 o 
  -5   2  16       29.47       23.20      3.40 o 
  -4   2  16       64.65       68.25      3.78 o 
  -3   2  16       37.56       41.43      3.26 o 
  -2   2  16        1.92        2.75      1.43 o 
  -1   2  16      155.25      167.81      6.15 o 
   0   2  16      388.44      379.85     11.58 o 
   1   2  16       32.18       32.20      2.58 o 
   2   2  16      109.46      110.61      5.12 o 
   3   2  16        8.62        7.59      1.91 o 
   4   2  16       86.48       94.21      4.79 o 
   5   2  16       60.02       62.44      3.31 o 
   6   2  16        9.94       10.32      2.47 o 
  -7   3  16       19.01       20.31      3.24 o 
  -6   3  16       11.52       11.22      2.43 o 
  -5   3  16       44.82       50.12      3.13 o 
  -4   3  16       12.97       11.47      1.88 o 
  -3   3  16        6.79        5.10      1.39 o 
  -2   3  16      275.85      240.94     10.56 o 
  -1   3  16      152.26      148.48      6.28 o 
   0   3  16        4.43        3.80      1.23 o 
   1   3  16      186.95      177.44      7.05 o 
   2   3  16        0.32        1.35      1.26 o 
   3   3  16       94.25       99.22      4.38 o 
   4   3  16        2.75        1.20      0.93 o 
   5   3  16       33.57       36.48      3.52 o 
  -7   4  16      186.50      190.54      8.09 o 
  -6   4  16        9.87       14.73      2.64 o 
  -5   4  16       50.35       48.14      3.99 o 
  -4   4  16       90.40       87.86      5.49 o 
  -3   4  16        0.38        3.02      2.46 o 
  -2   4  16       18.44       17.17      2.29 o 
  -1   4  16        3.32        2.57      1.31 o 
   0   4  16       31.65       32.53      2.78 o 
   1   4  16        7.51        7.89      1.76 o 
   2   4  16       34.67       36.04      2.79 o 
   3   4  16        3.08        5.32      1.27 o 
   4   4  16        0.80        1.10      1.06 o 
   5   4  16        0.57        0.24      1.69 o 
  -7   5  16        0.32       -0.46      1.31 o 
  -6   5  16       24.31       22.66      2.12 o 
  -5   5  16        0.96        1.66      1.17 o 
  -4   5  16       76.49       81.31      5.25 o 
  -3   5  16      118.19      100.92      6.74 o 
  -2   5  16        4.48        1.90      1.54 o 
  -1   5  16      448.21      437.97     20.96 o 
   0   5  16        1.60       -0.70      1.54 o 
   1   5  16        5.00        6.13      2.87 o 
   2   5  16      165.44      161.83      6.19 o 
   3   5  16        6.98        6.66      1.28 o 
   4   5  16       29.24       39.15      5.23 o 
  -7   6  16      136.56      137.18      4.65 o 
  -6   6  16       13.70       12.11      1.69 o 
  -5   6  16      189.12      203.79      8.65 o 
  -4   6  16      127.65      122.19      4.87 o 
  -3   6  16       32.48       35.50      2.89 o 
  -2   6  16      150.00      152.85     10.76 o 
  -1   6  16       68.13       65.51      3.72 o 
   0   6  16      129.78      137.26      8.17 o 
   1   6  16       35.45       31.74      3.21 o 
   2   6  16      144.34      163.90      6.79 o 
   3   6  16      151.96      174.95      6.09 o 
  -7   7  16       39.68       40.49      6.70 o 
  -6   7  16        0.32        2.01      1.07 o 
  -5   7  16       41.70       53.16      3.11 o 
  -4   7  16       54.96       56.24      3.42 o 
  -3   7  16       18.35       18.79      2.15 o 
  -2   7  16      140.41      146.53      5.94 o 
  -1   7  16      287.85      287.54     10.73 o 
   0   7  16       20.57       23.54      2.24 o 
   1   7  16       50.39       64.81      4.81 o 
   2   7  16      132.83      169.86      6.18 o 
  -6   8  16      231.99      231.47      9.21 o 
  -5   8  16        3.22        4.43      1.09 o 
  -4   8  16        0.88        1.38      1.02 o 
  -3   8  16       83.60       90.81      4.27 o 
  -2   8  16        0.13        1.41      1.16 o 
  -1   8  16        8.24        7.36      1.37 o 
   0   8  16      107.66      121.67     13.62 o 
   1   8  16        0.27        0.39      1.83 o 
  -5   9  16       42.42       47.10      6.57 o 
  -4   9  16        2.38        2.92      3.61 o 
  -3   9  16       20.32       19.92      2.74 o 
  -2   9  16       12.17       15.22      1.62 o 
  -1   9  16       10.33        7.89      1.24 o 
   1  -9  17       53.15       53.96      4.62 o 
   2  -9  17        7.62       11.14      1.48 o 
   3  -9  17      135.70      171.12      7.12 o 
   4  -9  17       26.47       24.69      2.34 o 
  -1  -8  17       44.73       44.70      4.14 o 
   0  -8  17        6.46        3.35      0.99 o 
   1  -8  17       42.38       47.77      3.23 o 
   2  -8  17      267.78      301.07      7.64 o 
   3  -8  17        3.92        5.32      1.36 o 
   4  -8  17        1.97        1.48      0.79 o 
   5  -8  17       78.32       82.20      3.15 o 
  -2  -7  17       31.00       31.89      2.91 o 
  -1  -7  17        1.66        0.08      0.85 o 
   0  -7  17       45.23       49.69      3.01 o 
   1  -7  17      228.74      232.94      6.17 o 
   2  -7  17      185.14      184.13      6.07 o 
   3  -7  17       31.97       36.58      2.54 o 
   4  -7  17      187.48      197.59      5.19 o 
   5  -7  17        0.01        0.03      0.67 o 
   6  -7  17        0.22       -0.21      1.04 o 
  -3  -6  17        1.20        1.51      1.48 o 
  -2  -6  17        7.73       11.31      1.82 o 
  -1  -6  17      111.58      108.41      4.92 o 
   0  -6  17        0.09        0.01      0.95 o 
   1  -6  17       19.60       19.81      2.61 o 
   2  -6  17        0.61        1.90      1.01 o 
   3  -6  17       59.15       57.94      3.36 o 
   4  -6  17        0.76        0.92      0.83 o 
   5  -6  17       37.50       38.98      2.51 o 
   6  -6  17        6.16        4.75      1.19 o 
  -4  -5  17       15.10       19.14      3.29 o 
  -3  -5  17        0.49        1.24      1.16 o 
  -2  -5  17        1.36        1.23      1.43 o 
  -1  -5  17        0.72        0.69      1.35 o 
   0  -5  17       58.45       60.56      2.59 o 
   1  -5  17       17.25       13.51      1.67 o 
   2  -5  17      250.29      221.06      9.13 o 
   3  -5  17       88.96       81.79      4.63 o 
   4  -5  17       17.97       15.99      1.90 o 
   5  -5  17      220.88      231.31      7.82 o 
   6  -5  17       42.84       46.54      3.26 o 
  -4  -4  17      103.10      122.25      5.87 o 
  -3  -4  17       34.50       37.71      3.50 o 
  -2  -4  17        0.07        0.82      1.38 o 
  -1  -4  17       33.24       35.39      2.59 o 
   0  -4  17       49.12       46.48      2.58 o 
   1  -4  17       26.23       26.04      1.92 o 
   2  -4  17      472.61      461.54     30.50 o 
   3  -4  17      147.69      145.89      5.89 o 
   4  -4  17      162.96      162.57      5.95 o 
   5  -4  17        4.25        2.60      1.28 o 
   6  -4  17       15.03       19.20      2.23 o 
  -5  -3  17       22.33       23.92      2.12 o 
  -4  -3  17        5.48        7.03      1.43 o 
  -3  -3  17        7.33        5.61      1.56 o 
  -2  -3  17      182.00      180.93      7.34 o 
  -1  -3  17       82.12       73.07      3.73 o 
   0  -3  17       98.61       90.16      3.63 o 
   1  -3  17      374.93      357.44      9.01 o 
   2  -3  17      199.36      182.05      5.87 o 
   3  -3  17       43.02       42.85      2.63 o 
   4  -3  17      261.37      250.94      7.07 o 
   5  -3  17       79.59       79.16      3.27 o 
   6  -3  17      264.37      284.68     14.15 o 
  -6  -2  17       11.11       14.13      2.89 o 
  -5  -2  17       26.65       30.31      2.98 o 
  -4  -2  17        0.38        1.10      1.10 o 
  -3  -2  17      522.93      487.52     12.66 o 
  -2  -2  17      345.73      289.03      9.46 o 
  -1  -2  17        0.10       -0.91      1.09 o 
   0  -2  17      542.80      512.87     10.03 o 
   1  -2  17       11.50       12.96      1.44 o 
   2  -2  17      174.45      157.74      5.46 o 
   3  -2  17      146.89      145.55      5.02 o 
   4  -2  17        0.24        0.18      0.95 o 
   5  -2  17       67.15       58.61      2.81 o 
   6  -2  17        0.29        0.70      1.22 o 
  -6  -1  17       18.07       18.44      1.62 o 
  -5  -1  17      121.86      122.90      4.74 o 
  -4  -1  17       32.35       40.26      2.33 o 
  -3  -1  17       14.88       16.66      2.30 o 
  -2  -1  17      213.26      212.48     10.82 o 
  -1  -1  17        7.37        7.17      1.27 o 
   0  -1  17       37.27       35.90      2.35 o 
   1  -1  17      150.98      154.36      6.37 o 
   2  -1  17       10.74        8.97      1.67 o 
   3  -1  17        5.97        6.15      1.53 o 
   4  -1  17      247.75      252.74      6.70 o 
   5  -1  17       11.89       12.28      1.45 o 
   6  -1  17       72.71       75.24      3.23 o 
  -6   0  17       66.50       77.74      3.92 o 
  -5   0  17        0.02       -0.90      0.90 o 
  -4   0  17       30.15       40.16      2.69 o 
  -3   0  17      131.83      138.98      5.24 o 
  -2   0  17       44.50       46.23      3.56 o 
  -1   0  17       38.56       40.41      2.49 o 
   0   0  17      230.06      227.40      7.67 o 
   1   0  17       48.40       47.68      3.81 o 
   2   0  17       78.41       69.51      5.31 o 
   3   0  17        2.16        1.74      1.42 o 
   4   0  17        0.32       -0.55      1.43 o 
   5   0  17      103.27      103.14      5.38 o 
   6   0  17        0.38        0.42      0.71 o 
  -6   1  17        0.25       -0.54      0.94 o 
  -5   1  17       12.38       17.64      1.76 o 
  -4   1  17      175.33      159.44      5.58 o 
  -3   1  17       17.69       23.68      2.22 o 
  -2   1  17        0.32        0.43      1.10 o 
  -1   1  17       51.82       56.09      3.54 o 
   0   1  17      118.51      124.25      5.15 o 
   1   1  17      129.87      114.50      4.71 o 
   2   1  17       24.90       26.57      2.18 o 
   3   1  17        0.92        4.35      1.59 o 
   4   1  17       64.08       69.70      3.97 o 
   5   1  17        1.90        3.07      0.89 o 
   6   1  17       19.29       14.39      2.45 o 
  -7   2  17       25.48       31.37      2.69 o 
  -6   2  17        2.77        1.21      1.44 o 
  -5   2  17      167.57      157.28      5.32 o 
  -4   2  17        3.06        5.49      1.41 o 
  -3   2  17        0.07        1.86      1.25 o 
  -2   2  17      222.29      233.90     12.36 o 
  -1   2  17       62.90       60.13      3.52 o 
   0   2  17        0.63       -0.21      1.26 o 
   1   2  17      108.25      124.23      5.01 o 
   2   2  17       37.68       43.13      2.86 o 
   3   2  17       67.01       73.45      3.54 o 
   4   2  17       28.75       30.06      2.08 o 
   5   2  17        0.64        0.90      1.70 o 
  -7   3  17      127.13      125.47     11.61 o 
  -6   3  17       66.02       67.99      5.21 o 
  -5   3  17       15.99       22.88      2.23 o 
  -4   3  17       11.14        7.33      1.39 o 
  -3   3  17       63.89       59.18      3.46 o 
  -2   3  17      148.78      140.90      6.92 o 
  -1   3  17      174.40      192.41      8.07 o 
   0   3  17      126.33      123.67      5.13 o 
   1   3  17       16.32       12.92      1.76 o 
   2   3  17       17.48       19.95      2.01 o 
   3   3  17       94.07      109.47      4.24 o 
   4   3  17        9.30        6.90      1.05 o 
   5   3  17        8.55        9.74      2.33 o 
  -7   4  17       25.12       28.60      4.34 o 
  -6   4  17       10.92       12.17      2.18 o 
  -5   4  17       34.59       32.86      3.10 o 
  -4   4  17       34.41       30.18      3.19 o 
  -3   4  17       10.62       10.90      2.36 o 
  -2   4  17        1.99        2.47      1.17 o 
  -1   4  17       13.56       12.20      1.93 o 
   0   4  17       31.15       33.25      2.65 o 
   1   4  17      292.45      289.47      8.86 o 
   2   4  17       45.50       51.65      3.00 o 
   3   4  17        3.85        3.23      0.95 o 
   4   4  17       41.21       49.41      3.27 o 
  -7   5  17       12.07       15.60      1.95 o 
  -6   5  17       29.64       32.86      3.25 o 
  -5   5  17        0.99        1.29      2.00 o 
  -4   5  17       48.31       46.69      6.35 o 
  -3   5  17        6.05        5.71      4.09 o 
  -2   5  17        4.34        4.88      3.94 o 
  -1   5  17      102.61      100.97      6.60 o 
   0   5  17      176.36      179.09      9.86 o 
   1   5  17       27.18       26.28      3.28 o 
   2   5  17        5.10        3.97      1.08 o 
   3   5  17        3.99        3.76      1.04 o 
  -6   6  17        7.20        7.84      1.90 o 
  -5   6  17       31.00       36.65      3.14 o 
  -4   6  17        7.05        7.30      1.96 o 
  -3   6  17        8.74        7.74      2.17 o 
  -2   6  17        2.93        4.78      1.95 o 
  -1   6  17        1.10        0.56      2.12 o 
   0   6  17        2.44        4.89      1.76 o 
   1   6  17        5.81        5.90      4.94 o 
   2   6  17       47.83       55.21      5.37 o 
  -6   7  17       20.00       23.65      2.39 o 
  -5   7  17       30.39       30.78      2.05 o 
  -4   7  17       18.44       27.36      3.27 o 
  -3   7  17        7.83        9.01      1.81 o 
  -2   7  17      123.36      123.62      5.59 o 
  -1   7  17       22.76       20.22      1.87 o 
   0   7  17       53.13       59.44      5.70 o 
   1   7  17       39.50       45.65      3.59 o 
  -5   8  17        0.01        0.82      1.79 o 
  -4   8  17      177.69      182.88      8.95 o 
  -3   8  17        0.17        0.16      0.90 o 
  -2   8  17        6.66        4.97      1.18 o 
  -1   8  17      397.09      432.66     14.42 o 
   0   8  17        0.76        0.82      1.12 o 
  -3   9  17       22.61       20.37      5.21 o 
   1  -8  18       74.34       80.59      3.16 o 
   2  -8  18        3.83        4.93      1.35 o 
   3  -8  18       55.81       56.21      2.58 o 
   4  -8  18        6.16        7.14      1.77 o 
  -1  -7  18        0.28        1.11      1.30 o 
   0  -7  18       20.13       23.79      2.25 o 
   1  -7  18       31.00       27.38      2.06 o 
   2  -7  18       42.78       48.51      2.39 o 
   3  -7  18      138.80      145.56      4.82 o 
   4  -7  18        0.43        0.22      0.74 o 
   5  -7  18       57.95       69.77      4.84 o 
  -2  -6  18      129.75      139.07      5.76 o 
  -1  -6  18       16.00       14.79      1.59 o 
   0  -6  18       33.82       30.43      2.28 o 
   1  -6  18       19.29       18.82      1.69 o 
   2  -6  18      226.74      223.63      6.63 o 
   3  -6  18       10.49        7.28      1.55 o 
   4  -6  18       27.62       31.41      2.20 o 
   5  -6  18       21.52       21.88      1.73 o 
  -3  -5  18        0.77        1.95      1.33 o 
  -2  -5  18      140.25      146.79      5.06 o 
  -1  -5  18        2.75        1.83      1.47 o 
   0  -5  18        2.01        2.05      0.82 o 
   1  -5  18       19.14       18.89      2.10 o 
   2  -5  18       49.07       50.84      3.88 o 
   3  -5  18       57.94       58.31      4.07 o 
   4  -5  18       16.69       19.27      1.90 o 
   5  -5  18       33.90       39.69      2.40 o 
   6  -5  18       22.77       28.69      2.57 o 
  -4  -4  18       59.40       68.60      3.79 o 
  -3  -4  18        9.48        6.77      1.67 o 
  -2  -4  18       11.49       12.05      1.70 o 
  -1  -4  18        0.09       -0.14      1.07 o 
   0  -4  18        5.51        3.39      1.12 o 
   1  -4  18       75.34       74.77      4.46 o 
   2  -4  18        0.15        0.95      0.94 o 
   3  -4  18        5.39        2.21      1.07 o 
   4  -4  18       13.20       16.57      1.87 o 
   5  -4  18        8.85        8.21      1.67 o 
   6  -4  18       15.76       17.40      1.84 o 
  -4  -3  18        0.12        2.19      1.17 o 
  -3  -3  18       31.27       26.01      2.41 o 
  -2  -3  18       83.15       79.25      4.39 o 
  -1  -3  18        0.83        0.57      0.82 o 
   0  -3  18        0.35        0.82      0.80 o 
   1  -3  18      111.55      115.44      4.02 o 
   2  -3  18      119.46      109.21      5.79 o 
   3  -3  18      181.66      181.86      6.22 o 
   4  -3  18        1.11        1.63      0.85 o 
   5  -3  18        0.18        0.48      0.69 o 
   6  -3  18       13.99       14.49      1.80 o 
  -5  -2  18        6.17        6.17      1.42 o 
  -4  -2  18      112.23      104.31      4.57 o 
  -3  -2  18       99.55       98.39      4.78 o 
  -2  -2  18       22.50       18.02      2.34 o 
  -1  -2  18      421.57      399.24      8.26 o 
   0  -2  18       31.81       30.94      2.12 o 
   1  -2  18       46.94       47.86      2.60 o 
   2  -2  18      897.94      948.40     21.98 o 
   3  -2  18       27.18       29.07      2.12 o 
   4  -2  18        6.29        6.79      1.09 o 
   5  -2  18       57.02       64.00      2.67 o 
   6  -2  18        3.94        5.77      1.69 o 
  -5  -1  18      111.07      126.17      6.85 o 
  -4  -1  18        0.19       -0.06      1.13 o 
  -3  -1  18       30.86       24.60      2.59 o 
  -2  -1  18      807.89      719.39     15.58 o 
  -1  -1  18       37.43       34.06      2.18 o 
   0  -1  18      295.60      305.92      9.76 o 
   1  -1  18      233.97      225.76     10.37 o 
   2  -1  18       42.88       43.51      3.09 o 
   3  -1  18      155.64      167.20      6.62 o 
   4  -1  18      288.47      293.08      6.89 o 
   5  -1  18        1.02        2.00      0.81 o 
  -6   0  18       50.01       58.99      4.47 o 
  -5   0  18       46.25       45.61      2.40 o 
  -4   0  18       24.22       29.20      2.54 o 
  -3   0  18       22.28       21.78      1.88 o 
  -2   0  18       12.81       12.43      1.51 o 
  -1   0  18      106.27       92.96      5.42 o 
   0   0  18        0.51        1.16      1.10 o 
   1   0  18       17.60       19.82      2.31 o 
   2   0  18      219.55      207.56      9.07 o 
   3   0  18      177.47      169.20      6.23 o 
   4   0  18       16.65       21.40      2.05 o 
   5   0  18       88.55      103.93      4.90 o 
  -6   1  18        6.47        3.51      0.87 o 
  -5   1  18        8.08       13.10      1.42 o 
  -4   1  18       35.08       39.05      2.34 o 
  -3   1  18      127.78      129.97      4.87 o 
  -2   1  18       15.02       14.38      1.69 o 
  -1   1  18      269.49      276.00     11.94 o 
   0   1  18      112.03      103.91      4.38 o 
   1   1  18      149.05      154.67     11.52 o 
   2   1  18        9.52        7.27      2.26 o 
   3   1  18       10.39       12.82      1.84 o 
   4   1  18       65.50       69.11      3.52 o 
   5   1  18        6.79        5.55      1.37 o 
  -6   2  18       12.49       20.60      2.33 o 
  -5   2  18       13.28       11.81      1.33 o 
  -4   2  18       62.95       68.76      3.07 o 
  -3   2  18      141.09      151.89      8.13 o 
  -2   2  18       19.68       25.43      2.46 o 
  -1   2  18        6.03        5.01      1.27 o 
   0   2  18       11.95        8.43      1.83 o 
   1   2  18       66.87       72.37      4.33 o 
   2   2  18        1.09        2.09      1.15 o 
   3   2  18       33.87       33.43      2.14 o 
   4   2  18        2.45        2.40      0.98 o 
  -6   3  18        8.65        5.23      3.09 o 
  -5   3  18        3.14        1.30      0.83 o 
  -4   3  18       22.75       24.96      2.07 o 
  -3   3  18        0.62        1.42      1.16 o 
  -2   3  18        3.12        2.17      1.71 o 
  -1   3  18      295.66      306.94      8.16 o 
   0   3  18        0.06        2.07      1.10 o 
   1   3  18        0.19        1.80      1.10 o 
   2   3  18       31.53       30.68      2.49 o 
   3   3  18        4.60        2.55      0.80 o 
   4   3  18        8.85       11.40      1.85 o 
  -6   4  18        5.62        5.54      1.48 o 
  -5   4  18        2.25        3.04      1.20 o 
  -4   4  18        2.63        3.29      1.38 o 
  -3   4  18       88.29       82.76      5.60 o 
  -2   4  18        0.35        1.47      0.97 o 
  -1   4  18        7.32        7.67      1.43 o 
   0   4  18       80.42       91.54      4.06 o 
   1   4  18      102.42       99.39      4.51 o 
   2   4  18       15.22       14.07      1.72 o 
   3   4  18       30.37       34.49      1.94 o 
  -6   5  18       49.54       46.09      3.35 o 
  -5   5  18       32.88       42.89      4.57 o 
  -4   5  18        1.79        3.10      1.71 o 
  -3   5  18       62.58       61.68      4.80 o 
  -2   5  18      160.84      168.80      8.52 o 
  -1   5  18      301.98      303.62     14.78 o 
   0   5  18        1.00        1.08      1.92 o 
   1   5  18       95.94      106.73      5.92 o 
   2   5  18      176.01      211.36     11.23 o 
  -5   6  18        1.98        3.48      1.62 o 
  -4   6  18       33.51       38.35      3.52 o 
  -3   6  18      179.04      187.92      8.32 o 
  -2   6  18        5.14        6.42      1.74 o 
  -1   6  18        2.75        6.21      2.29 o 
   0   6  18       33.07       35.03      3.71 o 
   1   6  18       32.93       34.19      3.11 o 
  -5   7  18       10.14        9.12      3.91 o 
  -4   7  18       10.36       10.67      1.83 o 
  -3   7  18       51.72       56.32      4.08 o 
  -2   7  18       21.91       24.95      2.37 o 
  -1   7  18        2.80        3.41      1.90 o 
   0   7  18        6.18        8.86      1.63 o 
  -3   8  18       55.21       64.43      7.67 o 
   1  -7  19        3.53       10.14      2.08 o 
   2  -7  19       25.69       29.02      2.27 o 
   3  -7  19        5.54        6.77      1.01 o 
  -1  -6  19        1.25        1.53      1.34 o 
   0  -6  19       16.44       19.97      2.24 o 
   1  -6  19       19.30       20.09      1.45 o 
   2  -6  19      294.83      317.37      7.80 o 
   3  -6  19       19.47       21.15      2.22 o 
   4  -6  19        1.03        0.58      0.91 o 
  -2  -5  19       11.50       14.38      1.82 o 
  -1  -5  19        5.55        6.97      1.75 o 
   0  -5  19        3.30        2.10      0.91 o 
   1  -5  19      433.91      449.31      9.02 o 
   2  -5  19       18.78       16.17      2.17 o 
   3  -5  19       17.10       14.88      2.12 o 
   4  -5  19      301.17      340.09      9.85 o 
   5  -5  19      129.64      154.66      7.66 o 
  -3  -4  19      122.19      129.12      4.96 o 
  -2  -4  19       50.49       41.70      2.58 o 
  -1  -4  19       33.12       36.98      2.27 o 
   0  -4  19      207.10      198.38      6.44 o 
   1  -4  19        0.17       -0.03      0.72 o 
   2  -4  19      220.75      234.88     11.49 o 
   3  -4  19       74.77       74.53      3.46 o 
   4  -4  19       31.50       27.13      2.01 o 
   5  -4  19       74.44       80.11      3.86 o 
  -4  -3  19       12.95       18.04      2.01 o 
  -3  -3  19        0.03        0.01      0.81 o 
  -2  -3  19       39.91       46.06      2.51 o 
  -1  -3  19        0.79        0.08      0.92 o 
   0  -3  19      138.26      151.02      4.39 o 
   1  -3  19       62.75       55.30      2.60 o 
   2  -3  19       14.16       15.61      1.80 o 
   3  -3  19        0.07        0.92      0.81 o 
   4  -3  19      128.61      128.46      3.85 o 
   5  -3  19       28.18       30.57      2.36 o 
  -4  -2  19       10.73       12.41      1.50 o 
  -3  -2  19       36.84       42.95      2.38 o 
  -2  -2  19       66.06       60.64      3.00 o 
  -1  -2  19       17.53       18.33      2.30 o 
   0  -2  19        4.85        5.41      1.10 o 
   1  -2  19      188.39      195.28      7.11 o 
   2  -2  19       34.67       34.05      2.55 o 
   3  -2  19        8.35        8.17      1.45 o 
   4  -2  19       67.96       74.79      2.90 o 
   5  -2  19        0.05        1.36      0.82 o 
  -5  -1  19       96.36      111.38      5.31 o 
  -4  -1  19       12.50        9.55      1.44 o 
  -3  -1  19       11.34       15.18      1.98 o 
  -2  -1  19        0.88        1.15      1.14 o 
  -1  -1  19       26.43       28.37      1.93 o 
   0  -1  19       79.64       89.74      3.50 o 
   1  -1  19       36.22       31.78      2.35 o 
   2  -1  19       38.55       40.80      4.91 o 
   3  -1  19       94.38       99.63      4.13 o 
   4  -1  19       26.89       26.47      2.03 o 
   5  -1  19       59.51       53.24      3.06 o 
  -5   0  19       85.02       78.46      4.37 o 
  -4   0  19       12.91       13.98      1.36 o 
  -3   0  19        6.02        8.87      1.28 o 
  -2   0  19      163.44      155.45      9.17 o 
  -1   0  19       20.40       21.42      2.05 o 
   0   0  19       69.40       67.20      3.97 o 
   1   0  19      210.97      211.60      7.23 o 
   2   0  19        4.77        0.65      1.44 o 
   3   0  19       43.81       41.91      3.44 o 
   4   0  19        2.28        1.62      0.86 o 
  -5   1  19       29.05       36.63      1.99 o 
  -4   1  19       72.32       74.34      2.92 o 
  -3   1  19       10.09       12.26      1.32 o 
  -2   1  19      169.44      183.20     11.29 o 
  -1   1  19       53.02       50.63      2.82 o 
   0   1  19       10.56        9.45      1.32 o 
   1   1  19      259.21      248.18      9.56 o 
   2   1  19      160.47      171.48      7.55 o 
   3   1  19       44.65       42.86      3.44 o 
   4   1  19        8.28       13.36      1.87 o 
  -5   2  19       99.53      103.59      4.01 o 
  -4   2  19        2.30        3.51      0.93 o 
  -3   2  19      104.63      110.09      4.62 o 
  -2   2  19      177.21      187.41      6.38 o 
  -1   2  19        1.91        3.63      1.13 o 
   0   2  19       56.30       58.15      3.03 o 
   1   2  19       22.30       21.52      2.04 o 
   2   2  19        0.52       -0.26      0.92 o 
   3   2  19       27.86       26.99      2.61 o 
   4   2  19        8.55        8.33      1.96 o 
  -5   3  19        0.10       -0.94      0.97 o 
  -4   3  19        3.92        4.02      1.98 o 
  -3   3  19        1.49        2.30      0.98 o 
  -2   3  19      112.50      129.98      5.97 o 
  -1   3  19       19.22       15.22      1.62 o 
   0   3  19       36.55       32.36      2.21 o 
   1   3  19       89.12      100.60      4.69 o 
   2   3  19        0.60        0.22      0.90 o 
   3   3  19       21.48       22.59      2.21 o 
  -5   4  19       22.29       23.37      2.06 o 
  -4   4  19      101.31      101.26      5.41 o 
  -3   4  19       57.43       52.61      4.84 o 
  -2   4  19      163.72      166.60      7.57 o 
  -1   4  19       32.19       38.34      2.37 o 
   0   4  19       95.54      108.32      3.97 o 
   1   4  19        4.06        4.14      1.05 o 
   2   4  19        0.15       -0.50      1.29 o 
  -5   5  19       40.36       45.47      3.17 o 
  -4   5  19       39.79       46.49      3.74 o 
  -3   5  19       11.25       12.23      3.70 o 
  -2   5  19       39.38       36.15      3.30 o 
  -1   5  19        0.39       -0.30      1.10 o 
   0   5  19        6.77       11.18      1.99 o 
   1   5  19       39.87       42.71      3.23 o 
  -4   6  19       84.01       80.02      4.37 o 
  -3   6  19       55.49       63.14      4.12 o 
  -2   6  19        8.56        7.73      1.76 o 
  -1   6  19       12.51       11.67      1.53 o 
   0   6  19        7.83        9.55      1.73 o 
  -2   7  19      191.55      186.96      8.32 o 
   1  -6  20       24.57       24.51      2.83 o 
   2  -6  20       11.74       14.86      1.64 o 
  -1  -5  20       50.56       50.79      3.10 o 
   0  -5  20       13.65       16.35      1.77 o 
   1  -5  20        8.98        8.37      1.43 o 
   2  -5  20       16.71       21.43      2.07 o 
   3  -5  20       19.30       21.14      2.04 o 
  -2  -4  20        1.51        1.12      0.84 o 
  -1  -4  20       25.80       25.11      1.89 o 
   0  -4  20        4.20        5.23      0.93 o 
   1  -4  20        4.49        5.74      1.07 o 
   2  -4  20      204.74      209.27      5.77 o 
   3  -4  20        0.32        1.86      0.99 o 
  -3  -3  20        0.25        0.63      1.43 o 
  -2  -3  20       42.25       44.16      3.17 o 
  -1  -3  20       31.47       32.47      2.02 o 
   0  -3  20      148.76      158.00      4.40 o 
   1  -3  20       81.60       86.35      3.27 o 
   2  -3  20        0.11       -0.27      0.75 o 
   3  -3  20      163.54      186.55      5.34 o 
   4  -3  20        0.13        2.03      1.41 o 
  -3  -2  20       22.51       22.81      1.96 o 
  -2  -2  20        0.76        1.03      0.78 o 
  -1  -2  20      101.96      102.82      3.68 o 
   0  -2  20        0.20        0.27      0.71 o 
   1  -2  20      226.59      258.51      6.20 o 
   2  -2  20      218.18      224.45      6.33 o 
   3  -2  20        0.09       -0.38      0.85 o 
   4  -2  20       15.94       20.59      2.83 o 
  -4  -1  20       33.57       34.32      2.58 o 
  -3  -1  20        9.78        9.95      1.49 o 
  -2  -1  20       17.66       21.51      2.16 o 
  -1  -1  20       67.84       73.65      3.22 o 
   0  -1  20      434.57      458.81     10.20 o 
   1  -1  20       82.79       88.96      4.15 o 
   2  -1  20       12.98       15.82      2.17 o 
   3  -1  20       22.05       23.05      2.38 o 
   4  -1  20        0.06       -1.39      1.39 o 
  -4   0  20       26.15       29.30      2.10 o 
  -3   0  20       18.86       21.35      2.02 o 
  -2   0  20       90.31       94.03      6.74 o 
  -1   0  20       89.63       98.97      3.79 o 
   0   0  20       35.64       40.30      2.91 o 
   1   0  20        4.75        4.80      1.52 o 
   2   0  20       14.69       10.63      1.88 o 
   3   0  20       13.27       13.29      1.80 o 
  -4   1  20        0.95        2.18      0.78 o 
  -3   1  20        0.17       -0.14      1.29 o 
  -2   1  20      160.98      167.26      5.64 o 
  -1   1  20      125.43      122.67      4.97 o 
   0   1  20        0.04       -0.38      1.01 o 
   1   1  20      234.01      256.88      9.00 o 
   2   1  20        3.95        4.48      1.32 o 
   3   1  20       26.45       29.36      2.50 o 
  -4   2  20       11.85       11.38      2.22 o 
  -3   2  20       89.44       97.09      3.87 o 
  -2   2  20        8.40        8.04      1.35 o 
  -1   2  20       26.62       38.20      2.27 o 
   0   2  20       92.29      100.78      3.62 o 
   1   2  20       15.53       16.44      2.18 o 
   2   2  20        9.45        8.71      3.81 o 
   3   2  20       25.06       25.54      3.06 o 
  -4   3  20       17.14       22.26      2.20 o 
  -3   3  20       24.39       23.67      2.16 o 
  -2   3  20       80.88       85.63      3.70 o 
  -1   3  20      106.34      103.12      3.67 o 
   0   3  20        0.23        0.52      0.74 o 
   1   3  20      103.02      108.24      3.93 o 
   2   3  20       39.49       40.26      2.77 o 
  -4   4  20        1.29        3.03      1.06 o 
  -3   4  20       69.56       87.83      4.64 o 
  -2   4  20        0.15        1.19      1.14 o 
  -1   4  20        2.62        4.60      1.12 o 
   0   4  20       17.98       17.48      2.08 o 
   1   4  20        0.01       -0.48      0.93 o 
  -3   5  20        0.03       -0.83      1.22 o 
  -2   5  20       21.80       31.88      3.37 o 
  -1   5  20        0.25        1.20      1.01 o 
   0   5  20       19.94       26.16      2.85 o 
  -1  -3  21       82.14       78.86      6.04 o 
   0  -3  21        0.24        0.70      0.68 o 
   1  -3  21        5.63        4.41      0.84 o 
   2  -3  21       68.55       79.09      5.75 o 
  -2  -2  21       13.28       13.39      1.63 o 
  -1  -2  21       21.84       24.06      1.94 o 
   0  -2  21       51.38       57.69      2.89 o 
   1  -2  21       54.16       58.56      3.44 o 
   2  -2  21       43.35       41.66      2.82 o 
  -2  -1  21        4.03        4.73      1.07 o 
  -1  -1  21       33.79       28.86      2.71 o 
   0  -1  21        4.14        3.94      0.93 o 
   1  -1  21        2.88        0.78      0.96 o 
   2  -1  21      112.93      128.47      5.24 o 
  -3   0  21       89.78       99.56      4.45 o 
  -2   0  21       14.23       17.06      2.01 o 
  -1   0  21       96.14      105.74      5.12 o 
   0   0  21       14.09       14.00      1.55 o 
   1   0  21       10.90       12.93      2.09 o 
   2   0  21        1.41        1.14      0.99 o 
  -3   1  21        5.01        3.52      2.36 o 
  -2   1  21       16.79       19.06      2.14 o 
  -1   1  21       14.83       12.54      1.81 o 
   0   1  21       32.39       35.17      2.34 o 
   1   1  21        1.40        3.25      1.28 o 
   2   1  21       27.01       32.57      2.51 o 
  -3   2  21       55.89       68.31      6.02 o 
  -2   2  21        2.92        2.78      1.66 o 
  -1   2  21      128.28      152.15      5.90 o 
   0   2  21        0.50        1.48      1.78 o 
   1   2  21        1.43        1.22      0.83 o 
  -2   3  21       70.12       82.03      6.78 o 
  -1   3  21       24.51       27.34      3.73 o 
                                                 
